# Supplementary material for: Eosinopenia as a predictor of clinical outcomes in hospitalized patients with community-acquired pneumonia: A retrospective cohort study
Source: PLoS One. 2025 Mar 6;20(3):e0314336. doi: 10.1371/journal.pone.0314336 (PMC11884692; doi:10.1371/journal.pone.0314336)
Supplement: S1 File — (XLSX) [file pone.0314336.s003.xlsx]

## Sheet: Sheet2
label	discription	codes
age	Age
gender	Gender
hospitalstay	Length of hospital stay
deceased	deceased	1: yes 0:No
deathatdischarge	Death at discharge
mortality1m	1 month mortality	1: yes 0:No
Mortality28to60dayspostDis
Mortality60daysto6mopostD
Mortality	All mortality	1: yes 0:No
CAPinfection
race
ethnicity
ICUadmission	ICU amdmission	1: yes 0:No
iculengthofstay	ICU length of stay
hospitalstaylength
CharlsonScore	Charlson Score total
tempadmin	temperature at admission
tempaticuadmission	temperature at ICU admission
SBPadmin	Systolic BP at ICU admission
SystolicBPatICUadmit	Systolic BP at admission
DBPadmin	Diastolic BP at admission
DiastolicBPatICUadmit	Diastolic BP at ICU admission
MAPadmission	MAP at admission
MAPICU	MAP at ICU admission
Hradmin	Heart rate at admission
HRICU	Heart rate at ICU admission
Rradmin	respiratory rate at admission
rricu	respiratory rate at ICU admission
AMSadmin	altered mental status at admission	1: yes 0:No
CRP	CRP level at admission
WBC	WBC at ICU admission
WBCICU	WBC at admission
Neutrophil	Neutrophil at admission
neutrophilsICU	Neutrophil at ICU admission
eosinophilsadmission	eosinophils at admission
eosinophilsICU	eosinophils at ICU admission
Sodium	Sodium at admission
naicu	Sodium at ICU admission
BUN	BUN at admission
bunicu	BUN at ICU admission
Glucose	Glucose at ICU admission
glucoseICU	Glucose at admission
PH	PH at admission
phicu	PH at ICU admission
Hematocrit	Hematocrit at ICU admission
hematocriticu	Hematocrit at admission
lactateadmission	lactate at ICU admission
lactateicu	lactate at admission
PaO2	PaO2 at ICU admission
pao2icu	PaO2 at admission
tropadmission	troponin at ICU admission
tropicu	troponin at admission
numberofsteroid	Number of steroid doses
steroiddate
timetosteroidfromadmission	time to steroid from admission
eosinophiltime	time of first eosinophil level from admission
earlysteroidbyeosinophil	recived steroid before eosinophil level drawn
DurationSteroidsindayshospit	Duration of Steroid during hospital stay
CURB65	CURB65 at admission
pneumoniaindex	pneumonia severity index total
vasopressor	vasopressor support	1: yes 0:No
CHF	CHF	1: yes 0:No
COPD	COPD	1: yes 0:No
asthma	asthma	1: yes 0:No
Liverdisease	Liverdisease	1: yes 0:No
weight	weight
SOFA1d	SOFA score 24hr
APS	apache score
APS3	Apache III score
eosinophil	Eosinopenia	1: yes 0:No
earlysteroid1	early steroid before eosinophil level draw	1: yes 0:No
eosinotime	eosinophil blood draw time from admission
racecode	Race code	1:White 2: Black 3:Hispanic 4:Asian 5: American Indian 6: Other
shock	shock	1: yes 0:No
inhospitalmortality
steroid	steroid during admission	1: yes 0:No
female	female	1: yes 0:No
smoker	smoker	1: yes 0:No
age65	age above 65	1: yes 0:No
NIV1	Non invasive ventilation	1: yes 0:No
IMV	invasive mechanical ventilation	1: yes 0:No
NIVIMV1	recived both NIV and IMV	1: yes 0:No
noNIVIMV1	No use of NIV or IMV	1: yes 0:No
NIVcat1	ventilation status	1:NIV 2:IMV 3:NIVandIMV 0:No ventilation support
hospitaldeath	In hospital death	1: yes 0:No

## Sheet: Sheet1
Record	age	gender	hospitalstay	deceased	deathatdischarge	mortality1m	Mortality28to60dayspostDis	Mortality60daysto6mopostD	Mortality	CAPinfection	race	ethnicity	ICUadmission	iculengthofstay	hospitalstaylength	CharlsonScore	tempadmin	tempaticuadmission	SBPadmin	SystolicBPatICUadmit	DBPadmin	DiastolicBPatICUadmit	MAPadmission	MAPICU	Hradmin	HRICU	Rradmin	rricu	AMSadmin	CRP	WBC	WBCICU	Neutrophil	neutrophilsICU	eosinophilsadmission	eosinophilsICU	Sodium	naicu	BUN	bunicu	Glucose	glucoseICU	PH	phicu	Hematocrit	hematocriticu	lactateadmission	lactateicu	PaO2
1	75	F	5.67361			0				1	White	Not Hispanic or Latino	1	1.82	5.67	6	37	37	126	115	79	89	90	93	116	172	20	25	0		11.5	14.9	8.78	12.67	0.07	0.03	138	142	22	12	128	101	7.34	7.34	39	39.5	1.3	1.3	135
2	74	F	2.69653			0				1	White	Not Hispanic or Latino	0			4	37.4		116		62		74		99		21		0		16.1		13.77		0.06		135		8		107				39.1		0.65
3	73	F	6.93403	Y		0				1	White	Not Hispanic or Latino	1	1.17	6.93	17	36.8	36.8	139	139	61	61	79	79	85	85	17	17	0		9.4	9.2	8.82		0.06		138	139	27	31	290	290	7.53	7.53	31.4	33			58
4	78	F	7.00139	Y		0				1	White	Not Hispanic or Latino	1	1.24	7	5	36.5	36.5	109	109	59	59	68	68	93	93	27	27	0		6.2	3.6	3.4	2.53	0.2		124	136	9	12	98	134	7.33	7.41	38.3	36			181
5	84	F	2.70069	Y		0		1	1	1	White	Not Hispanic or Latino	0			14	36.5		184		67		105		61				0		7.9		5.57		0.14		142		68		146				38.1
6	80	M	2.82847	Y		0				1	White	Not Hispanic or Latino	0			8	36.9		162		89		116		94		22		1		9.6		7.37		0.25		135		10		336		7.38		44				48
7	88	F	1			0				1	White	Not Hispanic or Latino	0			6	36.6		132		58		77		45				0		6.1		2		0.11		139		23		108				35.8
8	92	M	1.62917	Y		0				1	White	Not Hispanic or Latino	0			9	36.7		163		98		136		77				0		5.1		2.94		0.15		141		48		204		7.36		33.2
9	77	F	3.73542	Y		1			1	1	White	Not Hispanic or Latino	1	3.74	3.74	5	37	37	108	108	72	72	81	81	59	59	17	17	0		20.6	20.6	19.57	19.57	0.3	0.02	125	125	15	15	117	117	7.51	7.51	21.2	21.2	2.3	2.3	66
10	90	M	2.60694	Y		0				1	White	Not Hispanic or Latino	0			10	36.8		151		94		110		129		31		0		11.6		9.11		0.06		140		36		121				42		1.04
11	62	M	1.74792	Y		0				1	White	Not Hispanic or Latino	1	0.7	1.75	5	37.7	37.7	154	154	89	89	102	102	100	100	29	29	0		7.1	4.3	5.29		0.14		132	141	19	19	110	136	7.49	7.4	44	48	1		85
12	72	F	3.41944			0				1	White	Not Hispanic or Latino	0			11	36.7		189		69		109		81				0		14.7		12.19		0.43		145		68		162		7.39		35.3				39
13	105	F	3.10278	Y		0				1	White	Not Hispanic or Latino	0			10	36.5		131		96		105		55		20		0		12.5		8.75		0.12		132		20		299				36.7
14	79	M	16.5361			0				1	White	Not Hispanic or Latino	1	4.38	16.54	5	36.9	36.9	148	148	71	71	90	90	95	95	31	31	0	180.6	14.3	9.8	12.08	8.89	0.34		141	141	22	22	156	156	7.36	7.36	40.1	32.3	1.2		118
15	96	F	4.70069	Y		0				1	White	Not Hispanic or Latino	0			10	36.3		120		69		80		95				0		14.5		7.7		0.06		135		13		117				36.8
16	62	M	5.46875			0				1	White	Not Hispanic or Latino	1	1.47	5.47	3	36.8	34.7	165	151	101	92	115	106	89	100	26	26	0		15.1	14.4	11.99		0.49		138	133	20	19	118	162	7.41	7.29	39.5	33			70
17	88	M	4.17708	Y		0				1	White	Not Hispanic or Latino	0			8	36.5		116		90		117		70				0		6.6		4.1		0.19		134		10		83				36.2
18	88	F	0.646528	Y	1	1			1	1	White	Not Hispanic or Latino	1	0.65	0.65	7	36.7	36.7	90	90	64	64	71	71	78	78	18	18	0		13.8	12.5	7.72	10.88	0.12		138	138	14	16	315	315	7.2	7.2	35	35	9	1.47	29
19	84	F	3.52569	Y		0				1	White	Not Hispanic or Latino	0			5	36.9		113		74		79		115		16		0		17.2		14.85		0.23		136		11		105		7.45		32.9		0.72		100
20	88	F	2.86111	Y		0				1	White	Not Hispanic or Latino	0			9	36.4		152		81		96		92		20		0		6.2		4.53		0.1		138		20		96				42.7
21	71	M	1.39653	Y		0		1	1	1	White	Not Hispanic or Latino	1	0.65	1.4	14	34.5	34.5	188	188	76	76	103	103	71	71	20	20	0		13.4	13.4	10.35	10.35	0.08	0.08	139	139	21	21	52	129	7.48		31.7	31.7	0.66	0.6	71
22	77	M	1.90625			0				1	White	Not Hispanic or Latino	0			4	36		121		104		110		65		18		0		12.2		7.96		0.26		138		21		181				32.6		2.5
23	72	M	33	Y		0		1	1	1	White	Not Hispanic or Latino	1	13	33.23	14	36.9	36.7	130	106	85	60	84	69	138	93	23	21	1		12.7	23.5	9.8	21.58	0.3	0.02	138	137	27	51	159	162	7.37	7.38	32.6	29.5	1.8	2.5	67
24	59	F	8.72847			0				1	White	Not Hispanic or Latino	1	1.9	8.73	3	36.9	36.9	181	181	102	102	121	121	105	105	38	38	1		9.3	9.3	8.48	8.48	0.28		140	140	22	22	172	172	7.32	7.34	34.1	34.1			37
25	90	M	2.88403			0				1	White	Not Hispanic or Latino	0			7	37.2		159		141		145		120		20		0	189.2	11.6		9.03		0.15		138		12		112				40.9
26	38	F	1.84514			0				1	White	Not Hispanic or Latino	0			0	37.7		133		73		86		110		20		0	99.6	14.2		13.24		0.12		138		14		106		7.34		38		1.1		20
27	103	F	3	Y		0				1	White	Not Hispanic or Latino	0			7	36.7		115		54				91				0		11.3		9.1		0.1		133		20		122				31.3
28	79	M	2.93889			0				1	White	Not Hispanic or Latino	0			10	36.4		153		67		96		53				0		8.8		6.4		0.32		142		40		49				38.3		1.3
29	57	M	5.29722			0				1	White	Not Hispanic or Latino	1	1.1	5.3	9	36.9	36.9	120	120	66	66	82	82	96	96	17	17	0		8.5	8.4	5.25		0.22		144	139	27	14	112	112			42.7	42.7	0.61
30	93	M	2.01597	Y		0				1	White	Not Hispanic or Latino	0			10	36.6		153		67		88		76				0		8.1		5.95		0.25		134		24		116				34.6
31	74	M	7.89028			0				1	White	Not Hispanic or Latino	0			10	37		146		60		121		62		16		0	108.9	17.5		13.83		0.34		135		32		220				21.1
32	76	M	2.75139			0				1	White	Not Hispanic or Latino	0			6	36.9		116		73		83		78				0	266.3	21.2		17.68		0.33		134		36		148				40.9		1.3
33	86	M	4.91875			0				1	White	Not Hispanic or Latino	0			8	37.6		152		87		103		90		16		1	216	8.1		5.99		0.05		137		30		115				42.5
34	81	F	6.84514	Y		1			1	1	White	Not Hispanic or Latino	0			11	36.5		104		47		60		60		12		1		10.3		7.7		0.07		136		12		84		7.41		28.4		1.29		45
35	72	M	1.84653			0				1	White	Not Hispanic or Latino	0			4	36.5		110		64				90				0		10.1		8.12		0.08		140		18		88				42
36	74	M	0.972222			0				1	White	Not Hispanic or Latino	0			7	36.8		148		66		85		104		21		0		9.7		7.03		0.37		140		28		180		7.39		38.5				54
37	85	M	4.07431	Y		0	1		1	1	White	Not Hispanic or Latino	0			11	37		165		96		74		79		20		0		12.3		9.72		0.12		143		38		85				37.7
38	84	M	5.78681	Y		0				1	White	Not Hispanic or Latino	0			12	37.1		123		66		84		75		22		0		12.8		10.45		0.09		138		40		233		7.44		33.7				72
39	41	M	12.916			0				1	White	Not Hispanic or Latino	1	1.97	12.92	1	36.1	36.1	123	123	80	80	90	90	99	99	27	27	0		12.3	12.2	10.35		0.09		139	139	6	5	95	84			48.3	46.2	0.47
40	65	M	4.59236			0				1	Other Pacific Islander	Not Hispanic or Latino	0			3	36.4		146		77		92		78		26		0		10.5		7.48		0.07		131		16		195				36.6		1.02
41	59	M	0.984028			0				1	White	Not Hispanic or Latino	0			12	36.9		127		65		86		69		20		0		15.9		14.25		0.11		138		24		177				39.7		0.75
42	63	F	22.934	Y		0				1	White	Not Hispanic or Latino	0			4	36.9		121		42		59		82		26		0		12.8		11.08		0.35		140		17		203		7.4		28.2				40
43	80	M	2.77778	Y		0				1	White	Not Hispanic or Latino	0			12	36.5		139		78		102		79				0		7.2		5.11		0.13		136		29		126				48.2
44	84	M	0.923611			0				1	White	Not Hispanic or Latino	0			7	36.6		105		35		74		71		20		0		11.7		9.62		0.07		134		44		223				35.7		0.58
45	86	M	1.98542			0				1	White	Not Hispanic or Latino	0			6	36.6		159		82		98		82		22		0		10.3		8.02		0.12		139		12		101				42.4
46	84	F	3.06944	Y		0				1	White	Not Hispanic or Latino	0			8	36.7		127		61		76		100		26		0		16.2		13.35		0.13		139		27		169				39.8
47	79	F	8.04167	Y	1	1			1	1	White	Not Hispanic or Latino	0			4	36.8		177		86		107		88		28		0		18.9		15.54		0.23		134		18		126				34
48	88	M	8.82917	Y		0				1	White	Not Hispanic or Latino	0			16	37		121		53		68		82		20		0		10.8		8.31		0.1		138		27		127				37.6		1.02
49	101	F	2.74583	Y		0				1	White	Not Hispanic or Latino	0			12	36.5		114		57		63		71		20		0		8.1		4.04		0.31		135		37		143				34.6
50	88	M	6.13681			0				1	White	Not Hispanic or Latino	0			7	36.6		129		76				62				0	103.7	11.4		9.06		0.06		135		25		202		7.41		36.5				67
51	41	F	1.27778			0				1	White	Not Hispanic or Latino	0			1	37.3		119		77		89		130		16		0		23.4		20.66		0.06		137		9		121				37		0.34
52	79	M	2.74097			0				1	White	Not Hispanic or Latino	0			8	36.8		105		73		77		101		24		0		8.8		7.92		0.08		139		12		131				35.3		2.03
53	100	M	2.21944	Y		0				1	White	Not Hispanic or Latino	0			8	36.7		150		70		87		77				0		6.7		4.89		0.13		138		25		106		7.44		42.3		0.88		32
54	80	F	1.33819	Y		0		1	1	1	White	Not Hispanic or Latino	0			9	36.7		142		65		83		54		20		0	36.7	13.4		11.27		0.48		125		22		117		7.37		34.5
55	79	F	3.91875			0				1	White	Not Hispanic or Latino	0			5	36.8		125		77		93		86				0		14.5		12.96		0.14		134		30		148				38.9		2
56	85	M	0.752778			0				1	White	Not Hispanic or Latino	0			11	36.5		166		83		111		75		18		0		7.7		5.34		0.09		140		19		85				37.4		1.04
57	72	F	51.9889	Y		0				1	White	Not Hispanic or Latino	0			14	37		109		95		83		98		22		0		7.9		6.19		0.06		137		13		63		7.36		37.3				81
58	78	F	2.92083	Y		0				1	Hispanic or Latino	Central American	0			7	37.3		150		71		89		112		17		1		13.9		12.49		0.05		139		20		115				31.2		1.65
59	80	F	14.8479	Y		0		1	1	1	White	Not Hispanic or Latino	1	3.8	14.85	8	37	37	84	84	55	55	63	63	78	78	17	17	0		6.8	6.8	4.93	4.93	0.16	0.16	142	142	14	14	121	121	7.53		38.1	38.1			295
60	78	F	2.75764	Y		0				1	White	Not Hispanic or Latino	0			6	36.5		97		46		60		97				0	226.2	21.9		17.99		0.1		134		26		210				35.2		1.48
61	91	F	4.74167	Y		0				1	White	Not Hispanic or Latino	0			13	38.4		123		47		54		74				0		11		9.46		0.17		134		55		148				29.3		1.6
62	89	F	11.8889	Y		0				1	White	Not Hispanic or Latino	1	8.03	11.89	7	38.3	38.3	116	116	68	68	67	67	118	118	31	31	0	366.8	16.7	14.6	14.9	13.03	0.05	0.05	142	142	19	19	113	113	7.4	7.4	30.3	28.5	1	1	55
63	95	F	7.64861	Y		0				1	White	Not Hispanic or Latino	0			9	38.1		134		67		84		85		20		0		14.1		11.27		0.06		138		24		117				36.4
64	91	F	5.88403	Y		1			1	1	White	Not Hispanic or Latino	1	0.84	5.88	18	36.4	35.8	105	105	56	56	67	67	84	84	17	17	0		24.3		20.93		0.07		135		14		150	150	7.26		42.5		3.22	0.44	149
65	77	F	5.77431	Y	1	1			1	1	White	Not Hispanic or Latino	1	5.22	5.77	9	36.5	36.5	123	123	47	47	66	66	44	44	16	16	1		16.2	16.2	14.35	14.35	0.14	0.14	145	145	34	34	253	253	7.03	7.28	32.2	32.2	1.4	1.4	87
66	68	F	3.99375			0				1	White	Not Hispanic or Latino	0			4	36.3		133		97		109		106		35		0		14.5		12.12		0.08		141		26		79		7.34		39.1		0.9		70
67	105	F	17	Y		0				1	White	Not Hispanic or Latino	0			9	36.7		115		51		68		84		20		0		10.3		7.67		0.23		144		11		93				32.7
68	82	M	0.933333	Y		0	1		1	1	White	Not Hispanic or Latino	0			15	36.6		100		61		61		60		10		0		8.5		6.5		0.1		132		33		111				38.5		1.2
69	68	M	8.51528	Y		0				1	White	Not Hispanic or Latino	1	5.68	8.52	4	37.6	37.6	120	120	94	94	100	100	126	126	24	24	0		11.9	11.9	10.13	10.13	0.07	0.07	138	138	8	8	127	127	7.4	7.4	34.4	34.4	1.2	1.2	74
70	97	F	3.09931	Y		0				1	White	Not Hispanic or Latino	0			11	36.7		149		95		107		91		18		0		6.2		4.2		0.18		139		24		86				36.9
71	70	M	3.33472			0				1	African American	Not Hispanic or Latino	1	0.72	3.33	8	36.6	36.6	124	124	70	70	79	79	93	93	17	17	0		13.7		8.13		0.34		133	133	38	38	556	556			37.2		2.3	2.3
72	94	F	6.09792			0				1	White	Not Hispanic or Latino	0			6	36.7		132		58		83		89		20		0		10.1		8.15		0.05		142		18		131				37.7		1.7
73	87	M	4.92917	Y		0				1	White	Not Hispanic or Latino	0			12	36		147		82		104		59				0		7.3		4.7		0.3		140		74		118				28.8		2.1
74	85	F	1.77569			0				1	White	Not Hispanic or Latino	0			8	37		112		58		73		90				0		16		12.07		0.66		129		7		100				31.3
75	81	M	4.725			0				1	White	Not Hispanic or Latino	1	4.61736	4.725	11	37.6	36.6	136	99	118	65	124	77	102	74	30	26	0		26.6	14.9	24.14	12.63	0.22	0.09	133	138	27	30	142	138	7.45	7.45	35.7	30.2	4.8	3.6	91
76	89	M	3.08472	Y		0				1	White	Not Hispanic or Latino	1	1.15	3.08	7	37.9	37.9	144	144	64	64	78	78	70	70	25	25	0		18.5	18.5	15.73	15.73	0.06	0.06	139	139	24	24	129	129	7.44	7.44	41.3	41.3	1.9	1.9	65
77	62	F	2.81181	Y		0				1	White	Not Hispanic or Latino	0			11	37.1		118		60		72		94		28		0	18.9	12.4		9.52		0.27		140		20		210		7.35		29				74
78	24	M	2.78333			0				1	White	Not Hispanic or Latino	0			0	37		125		92		97		103				0		10.7		6.55		0.26		140		12		102				37
79	72	F	1.76597	Y		0				1	White	Not Hispanic or Latino	0			9	37.5		155		87				106				0		12.3		10.2		0.1		137		13		98				44.2
80	92	M	1	Y		0				1	White	Not Hispanic or Latino	0			6	36.7		105		71		68		70		18		0		14.1		11.5		0.12		137		29				7.4		42				73
81	86	M	1.17986			0				1	White	Not Hispanic or Latino	0			5	37.1		129		63		81		78		24		0		20		17.84		0.05		142		20		99				38.2
82	90	F	1.69931			0				1	White	Not Hispanic or Latino	0			8	36.7		140		98		113		77				0		8.5		5.45		0.22		136		22		90				30		0.8
83	86	M	6.79167	Y		0				1	White	Not Hispanic or Latino	0			8	36.2		110		65		79		100				0		13.8		10.49		0.4		136		20		133				39.4		1.7
84	47	F	9.44236			0				1	White	Not Hispanic or Latino	1	5.56	9.44	6	36.8	36.8	138	138	52	52	73	73	86	86	21	21	0		8.5	8.5	5.5	5.5	0.13	0.13	137	137	30	30	106	106	7.34	7.34	34	34	0.7	0.7	24
85	63	M	1.89653	Y		0				1	White	Not Hispanic or Latino	0			3	37.3		108		52				89				0		13.4		10.58		0.21		132		13		100				40.8		0.7
86	71	M	1.75694			0				1	Hispanic or Latino	Puerto Rican	0			5	36.8		119		113		115		104				0	15.5	21.2		17.99		0.11		139		17		116				43.3		1.4
87	67	M	1.57222			0				1	White	Not Hispanic or Latino	0			4	38.2		91		54		64		85				0		11.3		9.26		0.06		139		18		139				41.9		1
88	89	M	2.64653			0				1	White	Not Hispanic or Latino	0			5	37.1		148		79		101		66				0		6.2		4.19		0.08		141		18.9		131				41.7
89	80	F	1.83125			0				1	White	Not Hispanic or Latino	0			7	36.8		111		82		92		113				0		3.6		2.31		0.11		137		14.2		95				30
90	66	M	7.29861	Y		0				1	White	Not Hispanic or Latino	1	0.3	7.3	6	36.7	36.7	125	125	82	82	92	92	80	80	14	14	0		7.4	7.4	5.62	5.62	0.21		142	142	13	13	118	118	7.4	7.4	50.9	50.9	1	1	48
91	90	F	7.00556			0				1	White	Not Hispanic or Latino	1	1.44	7.01	8	36.6	37.5	127	135	73	64	87	84	89	94	28	23	0		22.4	19	18.55		0.06		139	139	13	14	123	112	7.45	7.47	31.8	30.9			59
92	81	F	4.25278	Y	1	1			1	1	White	Not Hispanic or Latino	1	1.39	4.25	15	36.6	37.5	125	127	46	55	65	72	104	106	24	36	0		8.1	12.7	7.18		0.06		133	144	27	29	96	75		7.3	33.4	30.7	1.4	1.4	150
93	80	M	4.18403	Y		0	1		1	1	White	Not Hispanic or Latino	0			11	36.7		124		92		103		85		23		1	97.7	10.9		7.48		0.17		135		32		342		7.28		45.1		1.9		124
94	87	M	2.07986			0				1	White	Not Hispanic or Latino	0			7	38.7		191		84		120		116				0		11.4		10.1		0.05		139		21.7		215		7.448		37.7		2		68.2
95	106	F	3.56389	Y		0				1	White	Not Hispanic or Latino	0			11	36.6		125		59		69		58		19		0		12.2		9.8		0.1		137		36		135				27.6		1.1
96	75	M	4.19792			0				1	White	Not Hispanic or Latino	0			7	36.4		145		125		133		111		20		0		7.4		6.93		0.18		143		20		187		7.354		42.1		2.2
97	62	M	6.11528			0				1	White	Not Hispanic or Latino	0			4	36.2		165		105		125		32				0		21.3		17.16		0.08		130		18		549				41.2		1.4
98	92	F	4.58472	Y		0				1	White	Not Hispanic or Latino	0			6	36.7		113		57		75		58		14		0		10		8.52		0.08		137		23		136				36.6
99	62	M	9.04931	Y		0				1	White	Not Hispanic or Latino	1	1.02	9.05	3	36.8	36.8	151	151	108	108	118	118	117	117	30	30	0		12.6	13.5	10.01	10.33	0.06	0.04	138	137	13	15	106				38.6	38.4	1.4
100	73	F	6.86042			0				1	White	Not Hispanic or Latino	0			8	36.4		98		60		83		84		18		0		1.7		0.72		0.09		139		8		80				28.3		1.7
101	64	F	3.19097			0				1	White	Not Hispanic or Latino	0			6	36.6		145		75		89		80		16		0	20.2	6.9		4.33		0.17		138		19		320				33.8
102	72	F	5.20347			0				1	White	Not Hispanic or Latino	1	2.61	5.2	7	37	37	128	69	81	51	91	55	134	70	18	17	0		18.3	17.5	15.74	11.51	0.06	0.08	140	137	8	12	228	150	7.44	7.44	39.4	39.2	1.61		77
103	56	M	2.12361			0				1	White	Not Hispanic or Latino	0			3	36.7		132		78		91		99				0		13.6		10.17		0.25		136		11		103				38.5
104	33	F	1	Y		0				1	White	Not Hispanic or Latino	1	1.32	3.43	6	36.9	36.8	142	149	76	63	100	83	78	89	16	27	0		12.7	6.9	9.14	4.31	0.27	0.06	133	132	12.8	20	354	246	7.37	7.39	39	36.7	3.3	3.5	56
105	54	F	4.66111			0				1	White	Not Hispanic or Latino	1	2.69	4.66	2	37.3	37.3	176	176	118	118	132	132	107	107	20	20	1		19.3	19.3	16.96	16.96	0.06	0.06	123	119	2	2	132	166	7.19	7.3	48	38.1			79
106	66	M	13.7701	Y		1			1	1	White	Not Hispanic or Latino	1	3.24	13.77	15	37.1	36.5	117	126	77	59	90	75	96	89	20	18	0		41.7	38.7	40.56	35.99	0.05	0.07	135	135	14	16	204	180	7.44	7.43	43.3	40	2.32	2.4	52
107	80	F	4.09444	Y		0		1	1	1	White	Not Hispanic or Latino	0			12	36.7		118		62		81		92				0		4.1		2.45		0.12		140		47.5		96		7.543		24.8		2.1		69.1
108	88	M	16.3174	Y		0		1	1	1	White	Not Hispanic or Latino	1	3.5	16.32	11	36.4	35.6	154	154	84	84	101	101	62	62	16	16	0		17.9	16.8	14.67	14.03	0.14	0.02	136	136	102	102	171	171	7.25	7.25	20	26.1	1.5	1.5	105
109	80	M	5.80972	Y		1			1	1	White	Not Hispanic or Latino	1	1.28	5.81	18	36.5	36.6	124	120	78	72	96	83	105	82		20	0		8.3	9.5	5.39	7.14	0.12	0.08	135	132	11	12	125	193	7.44		38.3	33.2	1.9		134
110	53	M	1.98125			0				1	White	Not Hispanic or Latino	0			2	36.6		151		86		99		62		20		0	3.6	14.8		7.24		0.36		136		15		100				37.7
111	37	F	3.91528	Y		0				1	Hispanic or Latino	Hispanic or Latino	0			4	37.1		132		90				99				0		10.5		9.14		0.08		135		27		80				29.7		0.45
112	73	M	4.26458			0				1	White	Not Hispanic or Latino	0			10	36.6		151		85		110		84				0		11.8		9.61		0.07		140		58		63		7.5		33		0.8		83
113	85	M	3.5375			0				1	White	Not Hispanic or Latino	0			5	36.8		153		89		110		110				0		8.9		6.79		0.31		137		12		129		7.41		42.9		0.6		87
114	89	F	2.86597	Y		0		1	1	1	White	Not Hispanic or Latino	0			11	36.5		109		79		77		57		16		0		11.6		8.7		0.06		134		57		156				26
115	87	M	6.70208			0				1	White	Not Hispanic or Latino	0			9	36.6		124		60				63				0		9.8		7.25		0.17		138		24		112				31.4
116	77	M	0.965278			0				1	White	Not Hispanic or Latino	0			8	36.9		196		82		113		69		19		0		6.1		4.24		0.08		143		16		100				33.9
117	73	M	4.88264	Y		0				1	White	Not Hispanic or Latino	0			12	36.8		149		87		106		87				0		5.9		4.86		0.09		136		10		92		7.37		48.8				80
118	80	F	4.02847			0				1	White	Not Hispanic or Latino	1	0.94	4.03	8	37.1	37.1	111	111	54	54	69	69	88	88	15	15	0		9.4	9.4	7.09	7.09	0.18	0.18	133	133	25	25	126	126	7.43	7.43	30.2	30.2	0.8	0.8	96
119	73	F	4.17222	Y		0				1	Other	Not Hispanic or Latino	0			10	36.8		117		53		70		94		18		0	32.4	8.4		6.5		0.16		124		66		133		7.44		26		0.6		86
120	70	F	8.09236			0				1	White	Not Hispanic or Latino	1	1.88	8.09	6	36.4	36.1	136	103	76	71	90	79	95	86		19	0		11.4		10		0.1		133		6		91		7.45		39.9				69
121	58	M	3.68542	Y		0				1	White	Not Hispanic or Latino	1	1.55	3.69	7	36.9	36.9	176	176	128	128	140	140	78	78	26	26	0	17.5	13.8	13.4	10.68	10.58	0.12	0.04	113	120	3	5	189	216	7.45		27.9	23.7			112
122	96	F	4	Y		0				1	White	Not Hispanic or Latino	0			8	37.4		143		98				102				0		9.9		6.89		0.07		137		25						40.5
123	90	M	2	Y		0				1	White	Not Hispanic or Latino	0			9	36.2		99		56		68		88		21		0		5.8		3.1		0.05		135		22		112		7.37		29.9
124	99	F	2.88403	Y		0				1	White	Not Hispanic or Latino	0			6	36.9		194		72		103		101				0		10.1		8.89		0.22		135		24		113				43.4
125	96	M	11.7444	Y		1			1	1	Hispanic or Latino	Hispanic or Latino	1	1.91	11.74	9	36.1	36.1	83	83	46	46	54	54	93	93	0	0	0		9.6	7.6	7.11	6	0.14		138	138	19	19	117	117			27.1	19.5
126	79	F	5.65694	Y		0		1	1	1	White	Not Hispanic or Latino	0			10	36.6		133		66				113				0	43	3.4		3.99		0.06		138		24		54		7.34		33.4		4.54
127	79	F	3.77292	Y		0				1	White	Not Hispanic or Latino	0			8	36.5		165		142		103		80		20		0		9.3		6.42		0.08		138		13		105		7.36		40.7
128	94	F	2.92014	Y		0				1	White	Not Hispanic or Latino	0			12	37.7		148		62		65		70				0		17.8		11.86		0.4		139		22		88				34.2
129	59	F	2.4625	Y		0				1	White	Not Hispanic or Latino	0			10	36.8		89		62		71		91		18		0		11.3		8.26		0.11		134		16		144				22.4		0.7
130	77	M	2.58958			0				1	White	Not Hispanic or Latino	0			4	37.2		95		52		62		78				0		17.4		15.71		0.18		137		17		127		7.38		36				67
131	59	M	8.36319			0				1	White	Not Hispanic or Latino	0			2	37.1		136		76		92		79				0		16.7		14.32		0.08		136		12		101				44.8
132	76	M	0.816667	Y		0	1		1	1	White	Not Hispanic or Latino	0			16	37.1		148		79		102		63		20		1		5.6		4.27		0.09		139		9		109		7.38		41		0.9		20
133	95	M	1.97847	Y		0				1	White	Not Hispanic or Latino	0			10	36.7		109		51		66		81		16		0		12.1		10.34		0.17		137		51		112				33.5
134	60	M	2.99167	Y		0				1	White	Not Hispanic or Latino	0			8	36.1		97		66		76		96				0		10.4		8.56		0.06		132		41		384				33.7		2
135	56	F	2.76944			0				1	White	Not Hispanic or Latino	0			7	36.3		132		66		88		95				0		5.1		3.22		0.15		138		16		299				44.8		2
136	93	M	3.93333			0				1	White	Not Hispanic or Latino	0			15	36.7		148		84		88		94		18		0		10.6		7.35		0.68		143		29		123				42.8
137	84	F	5.02569	Y		0		1	1	1	White	Not Hispanic or Latino	1	2.02	5.03	8	35.6	35.6	136	136	67	67	84	84	107	107	18	18	0		8.8	8.6	5.29		0.33		138	138	68	68	80	80	7.31	7.31	35	34	3.34	3.34	48
138	55	F	1.84861			0				1	White	Not Hispanic or Latino	0			4	36.9		122		68		85		86				0		16.5		4.02		0.12		137		13		111				29.4		0.8
139	76	M	0.872917	Y		1			1	1	White	Not Hispanic or Latino	0			12	36.4		122		92		98		114		20		0		14.3		4.65		0.25		135		13		250				41		1.7
140	96	F	3.18611	Y		0				1	White	Not Hispanic or Latino	0			7	36.8		132		66		88		56		28		1		13.7		6.6		0.6		135		21		201				40.3
141	85	F	2.7375			0				1	White	Not Hispanic or Latino	0			7	37.4		135		58		76		98		20		0		10.9		8.46		0.05		134		12		98				35.3		0.7
142	86	F	4.00833			0				1	White	Not Hispanic or Latino	0			5	36.5		124		54		77		63				0	162.5	13		10.2		0.09		132		13		116				34.2		1
143	72	M	2.12639			0				1	White	Not Hispanic or Latino	0			8	36.6		146		74		90		71		18		0		152.7		10.69		0.4		142		31		82				35.7
144	86	F	3.51319	Y		0				1	White	Not Hispanic or Latino	0			7	37		145		70		110		104				0		15.8		13.71		0.07		134		18		128				40
145	87	F	6.14653	Y		0				1	White	Not Hispanic or Latino	1	1.31	6.15	7	37.1	37.1	115	115	86	86	93	93	91	91	17	17	0		27	27	22.33	22.33	0.08		137	137	25	25	162	162			38.3	38.3	1.5	1.5
146	83	M	7.21667	Y		0				1	White	Not Hispanic or Latino	0			8	37.2		120		58				83				0		8.7		7.3		0.07		142		24		149				36.5		1.38
147	65	M	37.6			0				1	White	Not Hispanic or Latino	1	6.68	37.6	3	38	38	137	129	59	53	69	69	110	110	39	39	0	295.2	16.2	13.7	14.48	11.66	0.12	0.12	124	130	15	15	219	219	7.49	7.44	39.9	40.9	2.08	1.72	94
148	95	M	5	Y		0				1	White	Not Hispanic or Latino	0			10	36.8		165		94				102				0		13.7		11.64		0.05		139		21		135		7.39		41.1		1.9
149	78	M	0.917361			0				1	White	Not Hispanic or Latino	0			14	36.6		137		123		128		73				0		7.7		4.1		0.32		139		17		159		7.44		41.1				71
150	68	M	7.01111	Y	1	1			1	1	White	Not Hispanic or Latino	0			6	36.4		89		58		68		108				0		9.1		5.88		0.21		136		46		109		7.39		12.2		2.4		63
151	100	M	1.07917	Y		0				1	White	Not Hispanic or Latino	0			16	36.6		116		62		73		68				0		12.4		8.97		0.1		137		28		143				34.4		0.85
152	86	M	1.0625	Y		0				1	White	Not Hispanic or Latino	0			14	36.8		136		84		96		94		20		0		5.5		4.03		0.1		140		14		126				32.1
153	94	M	5.84653	Y		0	1		1	1	White	Not Hispanic or Latino	0			9	36.7		131		78				83				0		11.2		7.9		0.12		141		27		117				43.8
154	37	M	0.943056			0				1	White	Not Hispanic or Latino	0			4	36.8		125		86		95		96		18		0		10.1		4.6		0.17		142		18		105		7.35		47.2		1.04
155	66	F	5.04722			0				1	White	Not Hispanic or Latino	0			3	36.9		162		89		113		118				0		11.6		7.75		0.39		137		9.9		124				39.5		1.8
156	85	M	1.01389			0				1	White	Not Hispanic or Latino	0			10	36.5		136		70		109		70		16		0		7.7		5.87		0.09		141		15		109				40.9		1.43
157	41	M	2.93681			0				1	White	Not Hispanic or Latino	0			2	36.6		114		60		68		90		23		0		8.8		6.1		0.2		138		17		99				42.6
158	68	M	2.96667			0				1	White	Not Hispanic or Latino	0			6	36.9		151		111		124		82				0	126.2	16.4		13.47		0.13		133		33		215		7.38		41.1		2.8		16
159	66	M	6.17639	Y		0				1	White	Not Hispanic or Latino	0			3	36.4		144		83		97		100				0	28.6	11.2		7.95		0.05		139		24		111				36.3
160	84	F	2.91389			0				1	White	Not Hispanic or Latino	0			5	37.2		134		54		92		77				0		13.3		11.11		0.2		134		22		121		7.35		38.3		1.1		85
161	87	M	1.17708	Y		0	1		1	1	White	Not Hispanic or Latino	1	0.5	1.18	11	35.9	35.9	144	141	67	71	86	86	57	57	24	24	0		9		7.04		0.61		141.9		47		107				35.7
162	87	M	6	Y		0				1	White	Not Hispanic or Latino	0			8	36.8		138		70		87		86		36		0		23.4		18.89		0.15		126		20		100				36.9
163	90	M	2.07917			0				1	White	Not Hispanic or Latino	0			6	37		128		70		88		102		35		0		10.9		7.34		0.1		140		18		104				37.7		1.3
164	64	M	1.55903			0				1	White	Not Hispanic or Latino	0			4	36.8		136		86		94		120		18		0		9.9		7.6		0.31		143		18		117		7.44		42.5
165	68	M	3.26319	Y		0				1	White	Not Hispanic or Latino	1	1.88	3.26	12	39.4	37.2	174	135	65	59	93	78	71	70	40	28	0		10.9	10.5	8.9	7.95	0.05	0.04	132	133	50	49	118	115	7.4	7.41	35.3	28.4	1.2		107
166	79	F	31.9417			0				1	White	Not Hispanic or Latino	1	5.11	31.94	11	31.5	31.5	131	131	56	56	74	74	46	46	22	22	1	32.7	13.1	11.1	10.28	9.67	0.08	0.03	139	135	86	82	247	207	7.05	7.32	32.8	30.8	2.25	1.1	68
167	68	M	1.04306			0				1	White	Not Hispanic or Latino	0			9	37.4		182		107		114		82				0		9.9		7.9		0.35		147		18		61				37.5
168	94	F	3.95972	Y		0		1	1	1	White	Not Hispanic or Latino	0			14	36.8		165		74				85				0		20.5		18.99		0.2		138		19		132				34.2
169	84	F	5.85347	Y		0				1	White	Not Hispanic or Latino	1	3.89	5.85	5	34.4	34.4	98	98	64	64	111	111	84	84	29	29	0		18.9	15.2	17.25	14.64	0.05	0.01	136	138	34	31	94	109	7.4	7.43	44	36.8	1.7	1	88
170	26	M	22.6618			0				1	White	Not Hispanic or Latino	1	9.01	22.66	0	38	38	138	138	68	68	86	86	86	86	22	22	0		17	19.1	13.81		0.12		146	138	11	13	151	156	7.37	7.53	32.7	38.2	1.91	3.6	213
171	59	F	3.33542			0				1	White	Not Hispanic or Latino	0			2	37.2		82		62		67		105		26		0		17.4		14.69		0.31		143		11		99		7.41		34.2		0.74		55
172	65	M	2.07639	Y		0				1	White	Not Hispanic or Latino	0			10	36.5		120		90		96		85		20		0		9.3		6.76		0.53		135		15		126		7.33		42		1.7		80
173	79	M	0.557639			0				1	White	Not Hispanic or Latino	0			4	38		139		60		80		95		32		0	180.6	14.3		12.08		0.34		136		18		121		7.458		40.1		1.2		32.9
174	90	F	3.86806			0				1	White	Not Hispanic or Latino	0			8	36.9		110		72		80		113		17		0		8.4		2.83		0.12		136		15		98				45.4		0.75
175	58	M	1.75972			0				1	White	Not Hispanic or Latino	0			2	36.8		96		61		69		73		22		0		10.2		11.55		0.09		138		14		93				34.1		0.6
176	51	F	6.28889	Y		0				1	White	Not Hispanic or Latino	0			14	37.2		110		60		72		117				0		15.6		12.24		0.32		136		7		150				42.9		2.08
177	96	M	12.9688	Y		0				1	White	Not Hispanic or Latino	1	3.02	12.97	9	36.4	36.4	136	136	62	62	81	81	63	63	24	24	0		13.2	12.5	12	10.94	0.1	0.21	137	137	97	97	84	84			27.7	27
178	89	M	1.92639	Y		0				1	White	Not Hispanic or Latino	0			12	36.6		116		47		56		96		18		0		17.2		14.66		0.05		140		28		168				38.8		1.33
179	82	F	0.979167	Y		0				1	White	Not Hispanic or Latino	0			6	37		128		56		88		42				0		18.3		15.15		0.05		136		11		120				42.2
180	49	M	3.64236			0				1	White	Not Hispanic or Latino	0			1	36.8		118		81		92		52		16		0	85	8.1		5.79		0.18		139		14		84				39.7		1.6
181	62	F	5.63542	Y		0		1	1	1	American Indian/Alaskan Native	Not Hispanic or Latino	0			12	38.2		123		63		76		93		16		0		18		14.64		0.05		136		25		68				22.3
182	98	M	4.01389			0				1	White	Not Hispanic or Latino	0			14	36.6		132		48		76		60				0	82.3	14.3		10.74		0.17		132		16		118				42.1		2.9
183	89	M	2.63264	Y		0		1	1	1	White	Not Hispanic or Latino	0			11	36.599		161		50		89		65		24		0		8.9		6.4		0.5		138		66		77		7.3		25.8				69
184	90	M	2.89097			0				1	White	Not Hispanic or Latino	0			11	36.7		121		63		77		83		20		0		10.4		9.03		0.08		142		23		133				37.6		2.2
185	83	F	2.7875			0				1	White	Not Hispanic or Latino	0			5	37		109		57		68		75		20		0		12.7		10.03		0.16		134		21		201				38
186	48	F	4.61458			0				1	White	Not Hispanic or Latino	1	1.41	4.61	4	37.1	37	90	93	46	53	55	62	103	119	18	20	0	93.4	7.7	5	6.52	3.91	0.07	0.07	135	143	28	14	113	109	7.49		30.1	24.2	0.45	0.6	85
187	91	F	2.96458	Y		0				1	White	Not Hispanic or Latino	0			13	37.6		175		84		114		113				0		12.8		10.74		0.09		142		30		112				39.1		1
188	64	M	8.16875	Y		0				1	White	Not Hispanic or Latino	1	0.72	8.17	8	36.5	36.5	109	124	83	80	90	84	128	109	22	18	0		6	7.8	3.14		0.12		140	138	21	18	92	132	7.44	7.42	41.7	44.6			34
189	83	F	3.74028			0				1	White	Not Hispanic or Latino	0			11	36.9		96		66		76		153		33		0		14.7		11.54		0.06		125		14		143		7.39		34.7		0.72		21
190	31	M	1			0				1	White	Not Hispanic or Latino	0			1	36.4		124		66		82		95		16		0		18		12.6		0.9		138		16		102				45.5
191	66	M	6.35069			0				1	White	Not Hispanic or Latino	1	1.32	6.35	4	38	38	163	163	55	55	84	84	73	73	16	16	0		8.6	8.9	7.44	6.67	0.08	0.28	141	142	11	13	160	138	7.35	7.35	43.7	36.1	1.93		67
192	57	M	7.98958			0				1	Other	Not Hispanic or Latino	0			2	36.5		116		80		91		111		20		0		10.4		7		0.08		130		9		94				30.5
193	72	M	3.36111	Y	1	1			1	1	Hispanic or Latino	Hispanic or Latino	1	3.36	3.36	8	36.9	36.9	86	86	45	45	55	55	41	41	13	13	0		7.6	7.6	6.3	6.3	0.09	0.09	131	131	62	62	113	113	7.38	7.38	28.4	28.4	1.4	1.4	81
194	100	F	5.25417	Y		0		1	1	1	White	Not Hispanic or Latino	0			10	38.7		153		58				68				1		15.1		12.59		0.28		139		26		98		7.34		32.5
195	63	F	76.9306			0				1	White	Not Hispanic or Latino	1	2.06	76.93	3	39.1	39.1	108	108	62	62	72	72	117	117	22	22	0	106.1	9.3	9.3	8.28	8.28	0.12	0.12	141	141	46	46	83	83	7.47	7.47	21.5	21.5	1	1	94
196	70	M	6.78403	Y		1			1	1	White	Unknown	1	2.65	6.78	6	36.4	36.4	81	81	59	59	63	63	103	103	20	20	0		10.4	10.4	7.19	7.19	0.11	0.11	135	138	44	34	161	137	7.5	7.57	30	26.8	1.4	1.4	32.6
197	63	F	19.4931			0				1	White	Not Hispanic or Latino	1	7.37	19.49	5	38.4	38.4	131	131	72	72	87	87	107	107	0	0	0	8.6	16.8	16.8	13.78	13.78	0.51	0.51	136	136	8	8	104	104	7.43	7.43	27	27	0.9	0.9	153
198	86	F	8.86597	Y		0				1	White	Not Hispanic or Latino	0			5	36.8		123		61		77		57		19		0		8.3		5.89		0.29		140		21		78		7.33		37		1.4		16
199	68	M	6.14861			0				1	White	Not Hispanic or Latino	0			3	39.4		113		69		83		85		16		0		8.9		6.37		0.19		143		14		97				32.9
200	96	F	1.89792	Y		0		1	1	1	White	Not Hispanic or Latino	0			12	36.7		153		59				63				0		12		8.25		0.15		137		29		97				32.2
201	85	M	4.9			0				1	White	Not Hispanic or Latino	0			10	37.8		125		47		70		71				0		16.9		15.23		0.05		137		33		263				43.7		2.4
202	68	F	4.16736			0				1	American born African	Not Hispanic or Latino	0			7	36.5		146		103		114		96		17		0		6.7		4.06		0.15		134		25		452		7.36		48
203	89	M	4.41528			0				1	White	Not Hispanic or Latino	0			9	37		116		83		94		117				0		10.7		9.29		0.07		133		21.2		132				36.9		7.6
204	76	F	2.82569			0				1	White	Not Hispanic or Latino	0			7	36.9		131		57		74		74				0		15.3		11.69		0.39		130		12		208				28.4		1.2
205	47	M	2.43681			0				1	White	Not Hispanic or Latino	0			5	36.7		113		68		80		105		16		0		5.9		4.09		0.05		134		12		371		7.47		45.6		1.57		95
206	84	M	6.03403			0				1	White	Choose Not to Disclose	0			5	36.4		151		85		105		170				0	163.9	10.1		8.29		0.06		136		34		120				25.3
207	33	F	2.99306			0				1	Black or African American	Not Hispanic or Latino	1	1.11	2.99	0	37.1	37.1	89	89	42	42	52	52	121	121	13	13	0		27.7	26.8	25.38		0.06		136	143	12	10	106	101			32.2	26.5	1.89	1.6
208	85	M	0.659722			0				1	White	Not Hispanic or Latino	0			6	36.8		134		69		87		63		21		0		11.8		9.68		0.11		144		11		111		7.4		45.1		1.07		20
209	89	M	2.75625			0				1	White	Not Hispanic or Latino	0			7	36.4		153		85		103		46				0		7.3		5.35		0.17		140		32		140		7.37		48.2		1.6		107
210	67	M	1.30972			0				1	White	Not Hispanic or Latino	0			7	37.5		151		87		108		109		16		0		6.9		5.17		0.07		137		17		108				36		0.75
211	60	M	1.91042			0				1	White	Not Hispanic or Latino	0			12	36.6		151		79		103		82				0		9.1		6.46		0.55		140		17		101		7.4		42.5		0.9		33
212	94	M	1.10556			0				1	White	Not Hispanic or Latino	1	0.32	1.11	8	36.9	36.9	124	124	74	74	83	83	67	67	12	12	0		15.5		13		0.19		139		26		129		7.37		48.5		2	2	62
213	79	F	1.63958			0				1	White	Not Hispanic or Latino	0			7	36.9		122		56		73		94		18		0		16.9		12.68		0.35		136		41		142		7.38		40		0.9		42
214	86	F	1.71944			0				1	White	Not Hispanic or Latino	0			10	37.5		115		74		87		82		27		0		13.1		6.36		0.1		135		27		127		7.51		37		1.2		46
215	52	M	2.10972			0				1	White	Not Hispanic or Latino	0			3	36.9		134		100		110		115				0		3.3		1.96		0.15		141		7		130		7.4		41.1				65
216	71	F	0.732639			0				1	White	Not Hispanic or Latino	0			6	36.7		126		58		67		72				0		5.5		3.13		0.19		143		12		83		7.42		33.2		1.7
217	76	M	2.76667	Y		0				1	White	Not Hispanic or Latino	0			14	38.2		119		48		72		67				0		7.4		6.27		0.1		135		18		111				35.9		1.6
218	75	F	1	Y		1			1	1	White	Not Hispanic or Latino	0			6	37		87		69		73		88		18		0		9		6.48		0.3		132		77		133				32.6		1.26
219	58	F	9.27639	Y		0				1	White	Not Hispanic or Latino	0			10	36.5		116		75		84		83		18		0		6		4.35		0.12		143		38		111				29.6
220	61	F	3.65625			0				1	Hispanic or Latino	Puerto Rican	0			7	36.4		97		53		61		74				0		17.2		8.48		0.24		135		10		110				37.5		1.2
221	80	F	2.97292			0				1	White	Not Hispanic or Latino	1	1.09028	2.97292	5	37.2	37.2	79	97	61	61	71	70	109	97	19	21	0	86.3	21.3	19.2	19.55		0.08		138	140	26	19	100	139	7.42	7.33	35.2	31.7	3.8	1.4	76
222	81	M	1.52778			0				1	White	Not Hispanic or Latino	0			5	37.5		116		51		71		102		32		0		14		10.32		0.05		141		29		126				41.9		3
223	84	M	18.9111	Y		0				1	White	Not Hispanic or Latino	1	7.07	18.91	14	34.4	34.4	94	94	38	38	52	52	80	85	24	24	1		8.9	12.5	8.15	8.89	0.06	0.06	138	138	108	71	192	192	7.09	7.09	24	24	1	1	267
224	91	M	2.75903	Y		0				1	White	Not Hispanic or Latino	0			14	38.5		158		86				90				0	89.3	15.7		12.53		0.09		137		15		248				40.9
225	93	M	3.82847	Y		0				1	White	Not Hispanic or Latino	0			6	36.6		144		91		107		115				0		5.1		2.65		0.19		141		26		107				44.3		1.3
226	83	M	7.81875	Y		0		1	1	1	White	Not Hispanic or Latino	0			8	36.8		116		74		88		77		19		0		9		7.02		0.07		133		18		268		7.31		32.5		1.85		107
227	75	F	2.86667	Y		0	1		1	1	White	Not Hispanic or Latino	0			8	36.9		113		74				117				0		4.6		3.36		0.06		129		28		100				26.6
228	50	F	1.07361			0				1	White	Not Hispanic or Latino	0			2	37.3		127		82		95		111		20		0	392.7	21.8		17.39		0.05		136		6		93				32
229	64	M	0.713194	Y		0		1	1	1	White	Not Hispanic or Latino	0			14	37.3		102		67		74		95		25		0		12		7.77		0.48		133		9		119				36.8
230	78	F	1.15			0				1	White	Not Hispanic or Latino	0			5	36.6		136		79		76		65				0		8.7		5.54		0.58		140		11		95		7.47		39				65
231	87	M	3	Y		0				1	White	Not Hispanic or Latino	1	1.23	3	7	37.1	37.1	112	112	52	52	67	67	89	89	12	12	0		8.4	9.5	6.63	6.84	0.2	0.29	134	139	23	21	119	102			31.5	27.7	1.18
232	88	F	15.5188	Y		0				1	White	Not Hispanic or Latino	0			12	37.2		129		90		103		81		18		0	105.8	19.7		15.58		0.08		135		29		176				29.9		2.52
233	98	M	1.98958			0				1	White	Not Hispanic or Latino	1	0.79	1.99	10	39	39	132	132	77	77	88	88	64	64	29	29	0		16	11.8	12.9		0.4		133	133	9	9	114				41.5	35.2	1.3	1.3
234	72	F	8.99861			0				1	White	Not Hispanic or Latino	1	2.13	9	7	36.5	37	132	109	88	76	99	84	106	123	16	18	1	13.9	10.9	11.1	8.11	8.11	0.19	0.19	139	141	48	38	155	106	7.31	7.37	33.1	25.8	1.2	1.9	80
235	39	M	3.58542			0				1	White	Not Hispanic or Latino	1	0.45	3.59	3	36.2	36.2	114	114	88	88	95	95	83	83	27	27	0		10.4	10.4	7.73	7.73	0.13	0.13	138	138	18	18	109	109	7.46	7.46	31.2	31.2	1.1	1.1	72
236	37	M	1.04583			0				1	White	Not Hispanic or Latino	0			1	37.3		126		58				40				0		16.9		14.71		0.12		139		15		118				39.7
237	91	F	10.0646			0				1	White	Not Hispanic or Latino	1	2.85	10.06	10	36.4	36.5	125	107	49	32	69	49	71	86	18	18	0		29.8	29.1	25.51	25.61	0.06	0.02	114	119	37	40	94	85			38.2	36.8	1.8
238	31	M	2.82569			0				1	White	Not Hispanic or Latino	1	0.92	2.83	1	36.9	36.9	109	109	72	72	80	80	77	77	17	17	0		5.8	5.8	4.63	4.63	0.18	0.18	134	135	20	22	84	84			39.5	39.5
239	84	M	5.26181	Y		0				1	White	Not Hispanic or Latino	1	0.85	5.26	7	36.5	36.8	124	132	86	68	92	83	144	164	22	25	1	43.4	6.2	7.1	4.73	5.35	0.06	0.17	134	136	16	14	115	110	7.45	7.45	36.5	35.2	1.5	1.5	63
240	67	M	4.325			0				1	White	Not Hispanic or Latino	0			7	36.6		167		99		116		92				0		18.7		15.78		0.08		139		25		111				39.6		2.2
241	56	F	1.85486	Y		0				1	White	Not Hispanic or Latino	1	0.56	1.85	2	39.5	38.4	95	95	57	57	63	63	116	105	14	16	0		13.6	8.3	10.95	6.59	0.07	0.06	128	142	49	29	96	108	7.3	7.3	29.7	26.2	0.5	0.5	77
242	86	F	3.18056	Y		0				1	Asian Pakistani	Not Hispanic or Latino	0			9	37.1		131		59		85		80				0		11.5		9.99		0.11		137		19		156				36
243	64	F	5.85556	Y	1	1			1	1	White	Unknown	1	4.32	5.86	8	33	33	77	77	64	64	67	67	103	103	25	25	0		17.4	17.4	15.17	15.17	0.34	0.34	154	154	19	19	228	228	7.35	7.35	33	33	1.7	1.7	241
244	106	M	1.65208	Y		0				1	White	Not Hispanic or Latino	0			13	36.5		115		67		85		58		16		0		10.9		7.46		0.08		135		21		144				35.2		2.2
245	81	F	4.35208			0				1	White	Not Hispanic or Latino	0			14	36.1		147		81		103		112		27		0		16.5		13.42		0.35		137		16		294				42.8		3.2
246	106	F	4.95069	Y		0				1	White	Not Hispanic or Latino	0			12	36.6		139		80		97		64		20		0		10.6		7.83		0.06		141		25		111		7.46		36		1.75		27
247	95	M	2.09931	Y		0				1	White	Not Hispanic or Latino	0			8	36.5		141		90		115		82		21		0		9.3		6.02		0.05		142		22		101				47.8
248	60	M	7.06667			0				1	White	Not Hispanic or Latino	1	2.05	7.07	3	36.8	36.8	159	159	89	89	106	106	93	93	21	21	1		8	8	5.82	5.82	0.08	0.08	138	138	60	60	118	118	7.27		36.7	36.7			76
249	96	M	6.73889	Y		0				1	White	Not Hispanic or Latino	1	1.63	6.74	11	36.3	36.3	132	132	72	72	88	88	78	78	21	21	0		10.4	10.4	7.58	7.58	0.1	0.1	129	129	81	81	107	107	7.4	7.4	43.1	43.1	2.2	1	164
250	72	F	11.3688			0				1	White	Not Hispanic or Latino	0			7	37.4		139		58		77		73		22		0		9.2		7.88		0.15		138		16		132		7.43		41.9		0.6		35
251	78	F	7	Y		0				1	White	Not Hispanic or Latino	1	1.24	7	5	36.5	36.5	183	109	123	59	68	68	100	93	27	27	0		6.2	3.6	3.4	2.53	0.2		124	136	9	12	98	134	7.33	7.41	38.3	36			181
252	86	M	6.85	Y		0		1	1	1	White	Not Hispanic or Latino	0			17	36.3		122		68		83		59		18		1		16.6		11.95		0.65		134		25		359				34.8		2.1
253	76	M	3.32569	Y		0				1	White	Not Hispanic or Latino	0			12	36.7		123		58		80		62				0		8		5.81		0.22		128		22		156				32.9		0.7
254	63	M	2.04028			0				1	White	Not Hispanic or Latino	0			6	36.6		122		71		83		114		17		0		21.9		19.36		0.07		140		17		125		7.38		45		2		28
255	47	M	3.64444	Y		0				1	White	Not Hispanic or Latino	1	0.87	3.64	2	36.7	36.7					54	54	70	70	30	30	0		22.3	22.3	17.94	17.94	0.11	0.11	133	133	21	21	120	120			33.4	33.4	1.1	1.1
256	85	M	1.07431			0				1	White	Not Hispanic or Latino	0			5	36.2		157		91		108		84		16		0		7.9		5.62		0.32		137		19		238				40.8
257	39	M	1.03542			0				1	White	Not Hispanic or Latino	0			0	36.5		122		70				102				0		15.4		11.85		0.09		144		12		121				46.1		3.7
258	89	F	2.04722	Y		1			1	1	White	Not Hispanic or Latino	0			8	36.7		119		63		87		88		16		0		11.8		4.18		0.43		135		14		120				29.3		1.4
259	93	F	5.05417	Y		0				1	White	Not Hispanic or Latino	0			7	38.2		146		90		109		104				0		14.9		13.6		0.08		139		22		112				42.2		1.3
260	82	M	1.30208			0				1	White	Not Hispanic or Latino	0			5	36.8		111		45		62		78		20		0		8.7		6.18		0.08		136		10		78				37.4
261	94	F	2.04028			0				1	White	Not Hispanic or Latino	0			13	36.6		131		68		89		94				0		13.9		11.24		0.08		132		17		138				37.9		1
262	56	F	1.65208	Y		0				1	White	Not Hispanic or Latino	0			8	36.7		67		37		47		68				0		8.1		5.65		0.21		141		12		256				36.1
263	58	M	1.55139			0				1	White	Not Hispanic or Latino	0			6	37		119		67		78		108		14		0		21.6		19.57		0.5		140		28		121				34.9		1.5
264	83	M	4.175	Y		1			1	1	White	Not Hispanic or Latino	0			8	36.3		133		89		104		97				0		6.5		3.65		0.12		140		31		144				46.4		2.1
265	63	M	5.08403			0				1	White	Not Hispanic or Latino	0			3	36.6		148		90		104		77				0	8.7	7.7		6.06		0.1		139		10		118				46		2.04
266	90	M	4.05	Y		0				1	White	Not Hispanic or Latino	0			18	37.2		131		58		71		130		22		0	63.7	11.6		9.55		0.38		140		43		144		7.386		32.3				68.7
267	88	F	0.885417			0				1	White	Not Hispanic or Latino	0			12	36.8		165		87		92		76				0		6.2		4.16		0.08		137		17		125				35.4
268	69	M	3.70694	Y		0				1	White	Not Hispanic or Latino	0			10	37.8		133		81		98		78				0		6.2		5.08		0.18		129		49		366				30.8		2.2
269	62	M	9.725	Y	1	1			1	1	White	Not Hispanic or Latino	1	7.8	9.73	11	36.7	35.3	76	90	50	58	58	67	114	87	16	16	0		15.8	6	12.97	4.63	0.07	0.17	128	133	26	25	132	122	7.35	7.35	16.9	22.9	1.21	0.9	70
270	73	F	2.23611			0				1	White	Not Hispanic or Latino	0			7	36.3		132		60		81		58				0		8.3		6.48		0.21		146		37		134		7.49		32.2		1.8		65
271	28	M	2.52431			0				1	White	Not Hispanic or Latino	0			1	36.8		164		109		121		97		18		0		16.7		13.23		0.44		135		33		107				34.3
272	95	F	1.68264	Y		0				1	White	Not Hispanic or Latino	0			7	36.5		142		92				83				0	89.7	16.9		8.5		0.3		139		24		121				45.2
273	80	F	0.886806			0				1	White	Not Hispanic or Latino	0			7	36.8		122		64		78		91				0		11.5		9.1		0.15		139		13		141				44.7
274	71	M	5.02778			0				1	White	Not Hispanic or Latino	0			7	36.4		134		73		93		97				0		18.4		15.08		0.1		135		9		122				30.5		1.5
275	87	F	0.833333			0				1	White	Not Hispanic or Latino	0			6	36.8		145		76		93		101		20		0		13.8		10.98		0.08		142		10		98				37.5
276	87	M	3.16597	Y		0				1	White	Not Hispanic or Latino	0			7	37.4		164		91		113		95				0		12		10.17		0.15		137		13		92		7.43		37.1				65
277	91	F	10.6361	Y		1			1	1	White	Not Hispanic or Latino	1	1.69	10.64	9	37.7	37.7	111	111	88	88	94	94	114	114	7	7	0		15	10.5	10.3	6.47	0.07	0.11	132	132	32	32	305	305			37.8	31.9	2.2
278	65	M	16.816	Y		0				1	White	Not Hispanic or Latino	1	0.82	16.82	5	36.6	36.4	115	122	64	54	75	73	75	78	20	16	0		10.4	16.6	6.74		0.21		147	148	32	24	117	139	7.39		43.1	29.2	1.96		21
279	73	F	3.08542	Y		0	1		1	1	White	Not Hispanic or Latino	0			23	36.6		99		56		68		124				0		6.8		4.71		0.39		140		26		181				29		1.7
280	59	F	3.21042			0				1	Hispanic or Latino	Hispanic or Latino	0			7	36.5		142		85		104		115				0		6.8		4.74		0.19		135		20.2		322				37.2		1.26
281	83	M	11.8958	Y		0				1	White	Not Hispanic or Latino	1	1.9	11.9	8	36.7	36.9	122	105	58	72		76	86	118		27	0		19.8	16.1	16.86	11.43	0.08	0.02	125	132	61	57	117	148	7.3	7.38	29.5	30.3	0.99		62
282	65	F	7.45485	Y		0				1	White	Not Hispanic or Latino	0			7	36.3		134		76		90		89		16		0		6.8		4.57		0.46		139		9		80				36.3
283	100	F	5.09167	Y		0				1	White	Not Hispanic or Latino	0			7	36.5		152		90		111		75				0		8.9		7.14		0.11		132		17		132				33.6		0.9
284	62	F	3.87014			0				1	White	Not Hispanic or Latino	0			6	37		149		76		93		91		0		0	14.4	14.9		5.93		0.85		140		9		95				39.8
285	24	M	1.825			0				1	White	Not Hispanic or Latino	0			0	37		144		89		108		105		40		0	110	23.1		20.1		0.55		138		11		146				45.1		1.57
286	56	F	5.9125	Y		0				1	White	Not Hispanic or Latino	0			8	36.9		111		74		82		46		16		1		7.4		5.05		0.1		141		33		173				44.8		1.18
287	81	F	2.69097	Y		0				1	White	Not Hispanic or Latino	0			10	36.8		149		54		77		72		18		0		10.6		8.77		0.09		135		68		134				26.2
288	64	M	9.18403	Y		0				1	Hispanic or Latino	Hispanic or Latino	1	0.546528	9.18403	3	36.9	36.8	98	89	78	62	89	74	63	151	20	17	0		5.7	8.6	3.91	5.76	0.17	0.22	135	134	25.3	25.1	132	150			26.6	26.3	0.7	0.7
289	84	F	3.75347	Y		0				1	White	Not Hispanic or Latino	0			10	36.9		103		50		61		73		22		0	65.9	16.1		13.57		0.05		142		12		169		7.39		34		0.97		61
290	86	M	1.56111	Y		0				1	White	Not Hispanic or Latino	0			10	36.6		198		58		95		74		16		0		6.2		5.33		0.06		138		29		94				29.6
291	92	F	2.05069	Y		0				1	White	Not Hispanic or Latino	0			8	36.6		131		74		93		83				0		12.6		11.36		0.14		138		21		117		7.48		37.9		1.45		17
292	77	F	2.84861	Y		0				1	White	Not Hispanic or Latino	0			12	36.9		136		47		72		54		21		0		12.8		9.43		1.24		140		65		101				32.8		0.53
293	73	F	3.49375			0				1	White	Not Hispanic or Latino	0			13	37.6		154		69		97		82				0		13.8		11.08		0.16		137		24		114				34.9		1.2
294	81	F	5.60069			0				1	White	Not Hispanic or Latino	1	1.51944	5.60069	12	36.8	36.8	95	101	53	74	67	81	109	108	22	22	0		11.4	11.4	9.35	9.35	0.07	0.07	137	137	45	45	246	246	7.37	7.37	29.7	29.7	3.1	3.1	65
295	80	F	6.78681	Y		1			1	1	White	Not Hispanic or Latino	1	6.07	6.79	18	36.9	36.9	130	130	54	54	75	75	109	109	20	20	0		8.8	7.5	7.11		0.05		135	140	23	25	116	90	7.32	7.36	32	27.9	0.55		32
296	70	M	2.01042	Y		0				1	White	Not Hispanic or Latino	0			6	37		171		103		115		83		26		0		10.1		7.07		0.21		139		16		139				34.1
297	68	F	13.2201			0				1	White	Not Hispanic or Latino	0			4	36.9		86		48		57		85		18		0	89.9	16		13.03		0.05		132		13		91				31.3		1.6
298	62	M	24.5	Y		0				1	White	Not Hispanic or Latino	0			4	35.6		101		76		81		64		18		0	24.8	9.3		6.93		0.38		141		39		94		7.41		33.6		2.34		43
299	93	M	1.08681			0				1	White	Not Hispanic or Latino	0			8	36.9		129		109		114		135		22		0		9.3		6.39		0.18		135		20		118				36.8
300	86	F	2.51806	Y		1			1	1	White	Not Hispanic or Latino	1	1.37	2.52	9	38	38	111	105	29	47	50	57	99	98	18	25	0		10.8	12.7	6.99	9.94	0.72	0.01	143	142	29	26	167	151	7.38	7.35	42	40.6	2.99	3.7	65
301	93	F	5.84444	Y		0				1	White	Not Hispanic or Latino	0			7	37		120		75		85		102		19		0		10.8		8.91		0.12		139		4		106				41.5
302	101	F	2.50764	Y		0				1	White	Not Hispanic or Latino	0			7	37.4		140		55		76		87		18		1		15.8		9.37		0.21		139		31		106		7.47		38		1.52		75
303	94	F	10.6257	Y		0				1	White	Not Hispanic or Latino	1	3.39	10.63	14	36.5	37.4	137	114	45	48	67	63	87	85	30	30	0		15	16	13.89	14.15	0.08	0.08	136	137	22	21	173	121	7.32		36.9	29.7	5.34	2.2	25
304	85	F	5.85208	Y		0				1	White	Not Hispanic or Latino	1	0.91	5.85	5	37.6	37.6	125	89	79	74	77	77	109	116	22	22	0		9.9	9.9	7.39	7.39	0.09	0.09	142	142	14	14	117	117	7.35	7.35	37.5	37.5			78
305	76	F	3.44861			0				1	White	Not Hispanic or Latino	0			7	36.9		131		82		98		93				0	7.5	8.7		3.62		1.84		140		18		108				40.4		0.9
306	70	F	3.48681			0				1	White	Not Hispanic or Latino	0			6	36.8		146		102		117		118				0		16		12.42		0.28		133		12		129				37.6		1
307	70	M	4.78264	Y		1			1	1	White	Not Hispanic or Latino	0			12	36.8		114		44		58		78		18		0		10		9.19		0.72		144		28		108		7.39		38.7		1.2
308	63	F	9.22083	Y		0				1	White	Not Hispanic or Latino	1	0.21	9.22	6	36.3	36.3	160	160	83	83	103	103	94	94	32	32	1		10.6		8.8		0.1		138		50		53	53	7.39		29.9		1.18		167
309	100	F	1.66806	Y		0				1	White	Not Hispanic or Latino	0			10	36.5		136		69		104		79				0		14.6		9.33		0.24		134		17		99				42.4
310	99	F	3.54514	Y		0				1	White	Not Hispanic or Latino	0			9	36.4		142		58				76				0		30		27.04		0.35		126		24		193				31.9
311	84	F	4.54306	Y		0		1	1	1	White	Not Hispanic or Latino	1	0.89	4.66	14	36.5	36.6	114	85	39	52	62	61	75	74	20	20	1		7.3	7.3	4.57	4.57	0.08	0.08	141	141	17	17	141	155	7.47	7.47	35.8	35.8	2.1	2.1	54
312	48	M	1.12986			0				1	Other	Not Hispanic or Latino	0			9	36.6		135		63		82		83		20		0		10.9		8.63		0.21		135		36		120				29		1.9
313	27	F	1.3375			0				1	Black or African American	Not Hispanic or Latino	0			4	36.7		109		56		70		69		16		0	28.4	20.5		13.53		0.18		139		6		98		7.43		16		0.7		55
314	74	F	0.931944			0				1	White	Not Hispanic or Latino	0			5	36.9		124		74		87		96		24		0		13.2		8.72		0.25		139		10		73				43.1		0.65
315	95	M	5.74097	Y		1			1	1	White	Not Hispanic or Latino	1	0.81	5.74	10	36.3	36.3	113	113	53	53	65	65	76	76	15	15	0		7	6.2	5.68	4.98	0.05	0.03	137	140	35	39	151	111	7.41		40	36.1	1.05		70
316	74	F	3.12778	Y		0				1	White	Not Hispanic or Latino	1	0.23	3.13	6	36	36	130	130	71	71	86	86	118	118	25	25	0		10.7		8.92		0.16		144		12		118	118	7.41		40				93
317	62	M	2.76389	Y		0				1	White	Not Hispanic or Latino	0			10	36.7		124		85		101		101				0		6.1		2.62		0.19		132		34		172				47.8
318	85	F	2.53889	Y		0				1	White	Not Hispanic or Latino	0			15	36.6		119		59		79		89		24		0		15.6		14.79		0.23		137		29		149		7.33		34		0.9		19
319	79	M	0.757639			0				1	White	Not Hispanic or Latino	0			6	36.8		109		53		72		79		20		0		7.2		3.79		0.18		137		14		107				31.9		0.72
320	80	M	4.15			0				1	White	Not Hispanic or Latino	0			5	37.1		155		82		106		72				0	3.4	8.1		4.27		0.42		137		20.7		106				34.3
321	49	F	0.825			0				1	White	Not Hispanic or Latino	0			1	36.7		134		82		96		101				0	91.2	11.5		8.26		0.32		135		12		111		7.47		37.9				72
322	97	F	4.08403	Y		0				1	White	Not Hispanic or Latino	0			10	37		132		78		80		81				0	3.4	2.9		1.67		0.09		144		16		87				29.2
323	84	F	1.70972	Y		0				1	White	Not Hispanic or Latino	0			7	36.7		131		74		79		60				0		13.3		10.56		0.14		138		17		118				36.7
324	51	M	8.72569			0				1	White	Not Hispanic or Latino	0			7	37.9		167		93		109		110		18		0	214.6	14.6		11.68		0.05		133		9		281		7.44		34.2		0.8		79
325	94	F	4.89236	Y		0				1	White	Not Hispanic or Latino	0			9	37.9		136		79		92		88				0		11.9		8.02		0.05		138		14		126				36.5		1.26
326	69	M	4.76458			0				1	White	Not Hispanic or Latino	1	1.74	4.76	9	36.5	36.5	150	150	73	73	93	93	63	63	23	23	0		9.9	8	8.48	6.37	0.09	0.17	139	142	19	22	92	92	7.39		35.2	34.7	0.8		70
327	69	F	4.29861	Y		0				1	White	Not Hispanic or Latino	1	1.22	4.3	5	36.4	36.4	100	100	74	74	80	80	93	93	12	12	0		12.9	10.6	4.84	6.61	0.31	0.11	136	136	31	31	312	264	7.33	7.33	45.7	39.5	2.9	2.9	144
328	63	M	2.50833			0				1	Other	Not Hispanic or Latino	1	1.59	2.51	4	37.6	37.6	113	113	92	92	96	96	138	138	19	19	0	60.9	13.2	13.2	11.68	11.68	0.13	0.1	138	138	16	16	180	180	7.43	7.43	40.1	40.1	1.7	1.7	78
329	94	M	19.6222	Y		0				1	White	Not Hispanic or Latino	1	5.88	19.62	6	35.7	35.7	171	171	74	74	97	97	79	79	27	27	1		8.2	8.2	5.82	5.82	0.27	0.27	152	152	13	13	148	148	7.44	7.44	38.1	38.1			63
330	41	F	7.76667			0				1	White	Not Hispanic or Latino	1	2.74	7.77	1	37.1	37.1	102	102	56	56	65	65	145	145	26	26	0	144.4	9.5	9.5	9.15	9.15	0.08	0.08	136	136	16	16	102	102			34.6	34.6	5	5
331	70	M	4.39931			0				1	White	Not Hispanic or Latino	1	2.36	4.4	6	37.2	37.2	168	168	93	93	111	111	95	95	21	21	0	111.3	12	12	10.78	10.78	0.14	0.09	141	141	10	10	250	250	7.28	7.28	45.6	45.6	0.8	0.8	92
332	71	M	5.17778	Y		0				1	White	Not Hispanic or Latino	1	3.3	5.18	14	36.6	36.6	74	74	53	53	58	58	67	67	18	18	1		12.6	12.6	8.78	8.78	0.37	0.37	139	139	46	46	57	57	7.33	7.33	26.7	26.7	1.3	1.3	173
333	94	M	0.653472	Y		0				1	White	Not Hispanic or Latino	0			8	37		111		63		79		72				0		15.2		13.23		0.3		136		17		130				43.1		1.14
334	95	M	7.20139	Y		0				1	White	Not Hispanic or Latino	1	2.18	7.2	12	36.5	36.5	141	141	64	64	83	83	84	84	27	14	0	8.5	7.5	9.2	5.45	8.66	0.19	0.01	140	142	30	34	129	136	7.17	7.27	28	28.3			51
335	76	M	2.21181	Y		1			1	1	White	Not Hispanic or Latino	0			4	36.9		148		87		103		80		14		0		7.3		5.36		0.17		144		16		153				38.2
336	94	F	5.69306			0				1	White	Not Hispanic or Latino	0			6	37.1		137		69				110				0	174.6	23.3		21.17		0.1		138		47		191				31.1
337	89	M	1.76875	Y		0		1	1	1	White	Not Hispanic or Latino	1	0.61	1.77	5	37	36.8	120	125	61	74	88	88	105	105	22	22	0		13	14.8	11.3	13.86	0.1		140	140	23	22	220	220	7.42	7.42	35.4	32.3			114
338	53	M	9.2375			0				1	White	Not Hispanic or Latino	1	3.74653	9.2375	2	37	38.9	121	126	79	70	93	86	107		20	28	0	189.6	10.1	10.8	7.82	9.81	0.16		133	138	16	21	140	165	7.486	7.43	30.3	20.3	1.6		51.2
339	95	M	5	Y		0				1	Hispanic or Latino	Hispanic or Latino	0			8	37.9		119		70				102				1	49.5	34.8		33.29		0.09		133		12		176				42.4		2.72
340	83	F	8.02361	Y		0				1	White	Not Hispanic or Latino	1	2.92	8.02	6	36.6	36.6	144	144	82	82	97	97	84	84	33	33	0		9.5	9.5	7.15	7.15	0.07	0.07	134	134	14	14	119	119	7.48	7.48	42	42	1.3	1.3	71
341	40	F	14.9736			0				1	White	Not Hispanic or Latino	0			3	36.5		160		117		133		82				0	187.1	3.7		1.5		0.15		139		31		89				30.4		0.7
342	74	M	7.17361			0				1	Asian Cambodian	Not Hispanic or Latino	1	2.90903	7.17361	11	37.3	37.3	143	144	98	99	113	113	116	109	26	28	0		11.9	11.6	7.86	6.83	1.13	1.2	139	140	12	11	231	173	7.36	7.51	34.3	35.2			39
343	80	F	2.23403			0				1	White	Not Hispanic or Latino	0			7	37.5		102		64				74				0		13.9		11.39		0.16		136		31		115				28.4
344	54	F	1.04653			0				1	White	Not Hispanic or Latino	0			6	38.2		146		85		96		113				0		10.5		8.21		0.14		133		9		119				40
345	62	M	3.77153	Y		0				1	White	Not Hispanic or Latino	0			12	37.4		154		89		111		82				0	4	15.2		8.92		0.38		134		50		109				51.8		0.8
346	74	F	2.48819	Y		0				1	White	Not Hispanic or Latino	1	0.36	2.49	8	38.099	37.7	111	111	62	62	72	72	118	118	21	21	0		16.9	16.9	11.9		0.17		140	140	16	16	109	109			31.5	31.5	1.1
347	70	M	1.31736			0				1	White	Not Hispanic or Latino	0			4	36.6		146		78		101		69				0		8.2		5.51		0.15		142		18		129				45.1
348	59	M	1.35486	Y		0				1	Black or African American	Not Hispanic or Latino	0			7	36.6		114		78		86		80		14		0		9.2		5.79		0.11		142		15		137		7.34		51.5				109
349	76	M	7.56457			0				1	White	Not Hispanic or Latino	0			7	36.4		102		55		72		90		18		0		12.2		9.49		0.88		134		13		138				35.2
350	69	M	4.98333			0				1	White	Not Hispanic or Latino	1	1.44	4.98	4	36.6	37.1	157	145	87	96	103	106	76	95	26	23	0		10.9	9	8.39	6.8	0.05	0.01	140	140	18	20	109	129	7.41	7.46	33	34.3	1.57		21
351	83	M	1.66944	Y		0				1	White	Not Hispanic or Latino	0			8	37		164		69		91		111		20		0		9.9		7.42		0.05		136		28		127				42.3		0.9
352	75	M	3.90208			0				1	White	Not Hispanic or Latino	0			8	36.5		108		60		81		64				0		4.9		2.72		0.07		138		11		102		7.41		53.3		0.62		52
353	63	F	5.56528			0				1	White	Not Hispanic or Latino	1	1.21	5.57	10	36.7	36.9	101	131	64	65	81	77	75	86	16	23	0		7.3	8.3	4.59	6.22	0.25	0.05	139	143	23	22	65	85	7.37	7.41	41	41.7	1.5		83
354	61	F	3.84236			0				1	Hispanic or Latino	Hispanic or Latino	0			4	36.5		111		77		84		78		18		0		5.7		3.4		0.16		140		5		89				34.2		0.61
355	55	F	1.6125			0				1	White	Not Hispanic or Latino	0			4	37		123		50		68		82		15		0		16.7		10.08		0.46		137		25		113		7.44		43.5		1.2
356	51	F	1.90347			0				1	White	Not Hispanic or Latino	0			4	36.5		145		90		100		149		16		0		8		5.39		0.08		140		19		174				39.3
357	87	M	5.89236	Y		0		1	1	1	White	Not Hispanic or Latino	0			10	37.1		112		87		94		128		19		0		6		3.08		0.1		140		46		142		7.34		30.4		1.33
358	92	F	3.68125	Y		0				1	White	Not Hispanic or Latino	0			6	36.6		139		75				87				0		12		8.57		0.06		135		13						28.3
359	64	F	14.0583	Y		0				1	White	Not Hispanic or Latino	0			4	37.4		136		68		90		110				0		12.7		9.45		0.14		139		11		91		7.43		42.2		0.56		129
360	86	M	1.66528	Y		1			1	1	White	Not Hispanic or Latino	0			9	36.4		133		105		114		87		16		0	35.3	10.4		7.59		0.68		138		17		111				45		2.1
361	78	M	7.91181			0				1	White	Not Hispanic or Latino	1	0.97	7.91	6	37	37	130	130	61	61	75	75	60	60	12	12	0		12.3	12.3	9.82	9.82	0.6	0.6	140	140	32	32	99	99	7.45	7.45	27	27	1.2	1.2	119
362	70	F	7	Y	1	1			1	1	White	Not Hispanic or Latino	1	4.1	7.16	8	36.8	37.8	119	125	64	70	80	80	104	105	23	23	0		33.4	32	30.79	30.68	0.43	0.04	130	131	10	11	122	175	7.45	7.33	45	41.4			63
363	72	F	12.5083			0				1	White	Not Hispanic or Latino	1	8.61	12.51	5	38.7	39.3	101	105	51	72	59	80	123	126	22	30	0		5.4	3.9	4.51	2.54	0.06	0.02	140	143	71	66	114	146	7.24	7.27	35.5	31.3	1.6	1.7	90
364	78	M	4.43542	Y		0				1	White	Not Hispanic or Latino	0			10	36.5		142		54		76		60		20		1		10.4		7.41		0.37		141		10		70		7.4		40.2
365	64	M	3.99444	Y		0				1	White	Unknown	1	1.91	3.99	7	39.5	39.5	153	153	104	104	112	112	86	86	0	0	0		21	21	19.37	19.37	0.11	0.11	136	136	14	14	213	213	7.29	7.29	49	49	1.6	1.6	92
366	69	F	1.88264	Y		0				1	White	Not Hispanic or Latino	0			7	36.6		150		85		102		76		20		0		10.9		7.49		0.07		140		10		127				35.7		0.4
367	77	M	3.04375	Y		0				1	White	Not Hispanic or Latino	0			7	36.6		158		92		96		76		16		0		14.9		11.52		0.14		136		16		143				44.1		0.9
368	87	M	3.27986			0				1	White	Not Hispanic or Latino	0			13	36.5		162		70		91		66		22		0		10.8		8.88		0.05		140		68		137				36
369	50	M	3.17292			0				1	White	Not Hispanic or Latino	1	1.24	3.17	3	37.3	37.3	143	143	87	87	99	99	107	107	21	21	0		12	9.9	10.06	8.64	0.29	0.03	141	141	14	13	120	101	7.3	7.3	40.2	35.8	0.64		79
370	77	F	13.8861	Y		0				1	White	Not Hispanic or Latino	1	13.8861	13.8861	9	36.4	36.4	100	100	87	87	94	94	61	61	19	19	0		4.9	4.9	3.91	3.91	0.06	0.06	144	144	64	64	107	107	7.23	7.23	28.4	28.4	0.6	0.6	73
371	73	F	7.54514			0				1	White	Not Hispanic or Latino	0			8	36.8		145		79		94		82		20		0	7.7	13.3		11.43		0.06		136		48		144		7.3		33.3		2
372	37	F	1.2125			0				1	White	Not Hispanic or Latino	0			0	37.2		139		75		91		117		32		0		10		7.95		0.29		137		9		110				44.6
373	59	M	14.2215			0				1	White	Not Hispanic or Latino	1	4.23	14.22	7	32.9	32.9	169	169	87	87	105	105	55	55	19	19	0		23.7	23.7	18.85	18.85	0.33	0.33	141	141	16	16	380	380	7.339	7.08	43.6	43.6	6.3	6.3	198
374	72	M	33.2347	Y		0		1	1	1	White	Not Hispanic or Latino	1	13	33.23	14	36.3	36.7	100	106	80	60	84	69	113	93	23	21	1		12.7	23.5	9.8	21.58	0.3	0.02	138	137	27	51	159	162	7.37	7.38	32.6	29.5	1.8	2.5	67
375	53	M	1.80069			0				1	White	Not Hispanic or Latino	0			2	35.5		134		102		113		96				0		10.6		8.55		0.06		137		19		177				41.9		1.6
376	83	M	0.740972			0				1	White	Not Hispanic or Latino	0			6	36.5		139		90		102		89				0		14.9		16.25		0.09		145		49		110				32.7		1.1
377	97	M	2.65556	Y		0				1	White	Not Hispanic or Latino	0			14	36.7		112		55		68		72		32		0		9.6		8.09		0.07		135		95		245				30.8
378	96	M	1.72083	Y		0				1	White	Not Hispanic or Latino	0			11	36.7		137		83		114		81		22		0		15.3		12.4		0.17		137		47		285		7.44		38.8				47
379	83	F	4.3125			0				1	White	Not Hispanic or Latino	0			6	36.3		132		75		86		70		18		0		12.2		7.47		0.81		139		19		102				39.3
380	80	M	1.47014	Y		1			1	1	White	Not Hispanic or Latino	1	1.46	1.47	7	36.5	36.5	73	105	41	54	66	66	102	105	18	18	0		16.1	13.6	14.3	12.25	0.16		139	137	25	27	145	145	7.43		29.4	24			66
381	76	F	5.91042			0				1	White	Not Hispanic or Latino	0			5	36.9		141		73		87		101		20		0	8.1	3.9		2.58		0.1		138		24		152				27.8
382	90	M	3.44375			0				1	White	Not Hispanic or Latino	0			8	36.7		142		73		88		72		33		0		3.8		1.6		0.05		142		28		105		7.37		45.5				117
383	49	M	10.2118	Y		0				1	White	Not Hispanic or Latino	1	0.39	10.21	1	37.5	37.5	156	134	69	90	101	101	64	86	21	21	0		11.7	11.7	10.19	10.19	0.13	0.13	137	137	10	10	101	101	7.44	7.44	31.6	31.6			43
384	61	M	10.4354	Y		0		1	1	1	White	Not Hispanic or Latino	1	1.52	10.44	4	36.6	36.6	155	155	93	93	107	107	119	119	55	55	0		13.9	6.8	11.88	5.21	0.09	0.07	139	143	15	12	129	80	7.37	7.37	37.5	33.7	1.19	0.6	78
385	96	M	0.963194	Y		0				1	White	Not Hispanic or Latino	0			13	36.5		122		63		86		59				0		21.6		18.71		0.05		144		24		154				45.6		0.97
386	102	F	5.54792			0				1	White	Not Hispanic or Latino	0			13	36.2		140		46		70		60				0		10.7		7.55		0.27		142		21		167				39		1.4
387	42	M	6.76736			0				1	White	Not Hispanic or Latino	0			4	37		126		72		88		89		18		0		10.4		7.8		0.09		134		19		301		7.46		31		1.02		28
388	53	F	1.06944			0				1	White	Not Hispanic or Latino	0			5	36.5		102		70		81		106		18		0		17.8		9.32		0.11		135		16		110		7.63		38.6		2.84		28
389	84	M	3.89097	Y		0		1	1	1	White	Not Hispanic or Latino	0			8	36.5		132		81		102		94				0	48.8	6.5		4.22		0.1		135		15		178		7.4		47.3				46
390	87	M	0.788194	Y		0				1	White	Not Hispanic or Latino	0			8	36.9		155		56		77		80				0		14.5		12.79		0.12		137		21		139				49.1
391	95	M	3.83056	Y		0				1	White	Not Hispanic or Latino	0			12	37.1		122		64				81				0		28.7		22.39		0.13		133		25		138				36.7
392	60	F	1.15417			0				1	White	Not Hispanic or Latino	0			13	38		94		68		77		124				0		10.5		7.53		0.79		137		18.6		95				41		2
393	66	M	4.4			0				1	White	Not Hispanic or Latino	1	0.43	4.4	5	36.6	36.6	125	125	81	81	91	91	83	83	21	21	0		11.7	11.7	8.94	8.94	0.09	0.09	137	137	17	17	120	120			38.3	38.3	1.4	1.4
394	98	M	5.65764	Y		0				1	White	Not Hispanic or Latino	0			11	36.8		168		76		97		85		18		0	30.4	11.6		8.22		0.11		141		20		119		7.47		41.9		2.1		78
395	64	F	9.82014	Y		0				1	White	Not Hispanic or Latino	0			14	37.1		146		58		80		69				0		11.1		9.59		0.11		130		19		127		7.45		25.5		1.2		97
396	103	F	4.92292	Y		0				1	White	Not Hispanic or Latino	0			7	36.799		116		52		70		110				0		12.3		8.71		0.14		143		58		143				24.1
397	85	F	3.31042			0				1	White	Not Hispanic or Latino	0			14	36.5		133		89		104		78		22		0		10.5		19.79		0.07		144		15		130		7.28		40.6		0.94		35
398	80	F	2.25			0				1	White	Not Hispanic or Latino	0			6	36.7		110		62		71		81				0		11.4		4.78		0.3		137		22		136		7.43		41.3		2		69
399	78	M	1			0				1	White	Not Hispanic or Latino	0			9	37.2		131		97		102		109		18		0		7.8		5.5		0.42		140		17		124				43.3
400	80	M	1.39097			0				1	White	Not Hispanic or Latino	0			6	36.9		128		54		79		78		20		0		11.3		8.22		0.45		141		20		116				44.3
401	81	M	23.6687	Y		0	1		1	1	White	Not Hispanic or Latino	1	9.49	23.67	16	38	36.8	64	64	47	47	55	55	90	90	27	27	0		8.1	8.1	5.27		0.09		138	138	37	37	132	132	7.34	7.34	38	38	1.7	1.7	83
402	71	F	0.961806			0				1	White	Not Hispanic or Latino	0			6	36.6		135		73		93		92		20		0		12.3		7.31		0.08		142		10		181				42.4		2.5
403	27	F	0.925			0				1	White	Not Hispanic or Latino	0			0	37.3		116		45		62		99		22		0		10.2		6.78		0.62		138								43
404	61	M	1.13681			0				1	White	Not Hispanic or Latino	0			4	36.8		120		68		79		85		18		0		7		6.4		0.12		136		13		147		7.48		42		1.82		43
405	73	F	1.78333			0				1	White	Not Hispanic or Latino	0			6	38.2		166		85		112		100				0		14.7		11.07		0.15		138		17		148				38.7
406	77	F	5.95556			0				1	White	Not Hispanic or Latino	0			10	36.9		126		64		85		78				0		8.3		6.97		0.05		135		12		141				38.4
407	91	M	3.81389	Y		0				1	White	Not Hispanic or Latino	0			15	36.6		141		77		98		71		18		0		15.6		14.61		0.12		138		25		96				29.2
408	91	M	1			0				1	White	Not Hispanic or Latino	0			11	36.8		103		50		64		65				0		17.3		14.24		0.07		135		19		140				38.5		1.38
409	61	F	7.4486	Y		0				1	White	Not Hispanic or Latino	1	2.87	4.66	7	37.4	39.4	124	144	58	84	77	100	78	99	19	19	0	186.4	10.5	12.1	7.98	9.72	0.26	0.03	137	134	45	18	68	78	7.29	7.28	35	37.5	0.56		50
410	66	F	5.42569			0				1	White	Not Hispanic or Latino	0			7	38.4		133		63		102						0		19.4		17.35		0.17		140		17		194				39.3		2.8
411	90	F	8.62639	Y		0		1	1	1	White	Not Hispanic or Latino	0			8	36.4		155		62		88		88				0		4.2		4.48		0.09		139		19		88				27.4
412	25	F	2.69931			0				1	White	Not Hispanic or Latino	1	0.646528	2.69931	1	36.8	38.8	137	152	92	103	107	115	142	139	40	27	0	113.2	7		5.58		0.09		138		7		107		7.31		43.2				15
413	69	M	1.18125			0				1	White	Not Hispanic or Latino	0			4	36.7		158		97		115		113		27		0		10.3		6.93		0.09		141		21		104				40.1		1.5
414	45	F	5.47778			0				1	White	Not Hispanic or Latino	0			1	36.9		150		76		94		70		18		0		12.2		8.23		0.31		136		11		188				39.8		3.5
415	82	F	7.02639	Y		0				1	White	Not Hispanic or Latino	0			11	36.8		168		61		88		100		24		0		9.2		7.48		0.09		143		9		111				37.2
416	87	M	6.7	Y		0				1	White	Not Hispanic or Latino	1	0.8	6.7	6	36.7	35.9	132	111	82	57		71	94	97		24	0		19.5	10.1	16.72	7.91	0.21	0.05	131	135	20	29	114	108	7.28	7.31	45.5	36.6			84
417	33	F	6.91736	Y		0				1	White	Not Hispanic or Latino	1	6.07	6.92	6	36.4	36.4	150	150	95	95	108	108	111	111	22	22	0		12.1	12.1	11.17	11.17	0.13	0.13	132	132	29	29	505	505	7.25	7.25	33	33	0.9	3.3	67
418	80	F	5.81736	Y		0				1	White	Not Hispanic or Latino	1	3.76	5.82	8	36.8	36.8	103	103	70	70	78	78	114	114	18	18	0		5.6	5.6	4.71	4.71	0.07	0.07	135	135	9	9	149	149	7.4	7.4	27.2	27.2	1.1	1.1	71
419	52	M	3.68472			0				1	Hispanic or Latino	Central American	0			6	36.6		127		77		94		66		16		0	28.7	6.1		3.61		0.23		141		20		94				46.5		1.82
420	78	M	4.12917			0				1	White	Not Hispanic or Latino	0			15	36.9		116		88		97		127		28		0		19.5		18.13		0.25		137		63		126				31.3		1.97
421	89	F	4.15139	Y		0				1	White	Not Hispanic or Latino	0			15	37		142		50		81		66		20		0		13.9		10.74		0.15		138		51		250				30.1		1
422	60	M	2.96597			0				1	White	Not Hispanic or Latino	0			5	36.9		101		59		66		73		16		0		7.5		9.31		0.26		134		12		113		7.47		46.7				62
423	77	M	3.41528	Y		0		1	1	1	White	Not Hispanic or Latino	1	0.561806	3.41528	5	37	37.2	102	115	63	64	76	79		92	18	18	0		10.6	10.6	8.36		0.08		145	145	66	66	167	167	7.32	7.32	34.3	34.3	2.9	2.9
424	91	F	1.80486	Y		0		1	1	1	White	Not Hispanic or Latino	0			7	36.3		132		76				83				0		9.8		7.7		0.09		139		11		145				40.1
425	81	M	1.88542			0				1	White	Not Hispanic or Latino	0			5	37.2		161		61		86		110		26		0		16.6		12.83		0.13		131		16		306		7.472		39.5		1.6		90
426	80	F	1	Y		0	1		1	1	White	Not Hispanic or Latino	1	0.89	8.38	12	37.3	39.5	139	171	60	150	80	155	101	139	24	24	0		5.7	7.3	4.41	6.17	0.07		128	129	28	28	472	316	7.4	7.34	34.3	35.1	1.56		88
427	59	F	1.96875	Y		0		1	1	1	White	Not Hispanic or Latino	1	1.97	1.97	8	37	37	115	115	40	40	57	57	83	83	16	16	0		7.6	8.8	5.63	7.51	0.08	0.03	143	141	14	13	97	108	7.52	7.52	40.4	37	1.64	1.7	64
428	82	M	1.76389	Y		0		1	1	1	Other	Not Hispanic or Latino	0			9	36.4		108		65				76				0		11.2		8.89		0.14		136		24		91		7.41		43				124
429	87	F	5.78472			0				1	White	Not Hispanic or Latino	0			9	38.9		152		67		87		95		24		0		12.7		10.5		0.13		137		55		101				45
430	63	F	2.24861			0				1	White	Not Hispanic or Latino	0			3	36.6		111		56		74		72		17		0		10.2		7.27		2.14		142		10		115				33.6		1.89
431	77	F	3.13542			0				1	White	Not Hispanic or Latino	0			5	36.6		148		97		111		45		21		0	25.6	13.6		12.1		0.36		134		19		130				36.1		1.6
432	77	M	1.82639	Y		0				1	White	Not Hispanic or Latino	0			6	37.1		170		90		114		83		25		0		10.8		6.67		0.71		134		14		101				42.4
433	66	M	2.675			0				1	White	Not Hispanic or Latino	0			4	36.8		112		82		96		91		16		0		11.6		7.49		0.23		137		18		101				50.3		1.7
434	76	M	1.96944			0				1	White	Not Hispanic or Latino	0			7	36.5		120		61		72		95		18		0		12.2		9.49		0.88		134		13		138				35.2
435	93	M	5.77153			0				1	White	Not Hispanic or Latino	0			17	36.7		128		73		91		66				0		13.4		11.71		0.26		141		17		95				37.5		1.21
436	86	F	3			0				1	White	Not Hispanic or Latino	0			9	38.7		174		81		96		127				0		13.2		9.4		0.1		136		18		114		7.43		40.5				102
437	82	M	6.68056	Y		1			1	1	White	Not Hispanic or Latino	1	0.6	6.68	7	36.6	36.6	107	107	63	63	73	73	96	96	16	16	0		8.4	6.2	7.64	5.44	0.07		140	144	42	40	108	96	7.4		28.2	27.8
438	81	F	1.10069			0				1	White	Not Hispanic or Latino	0			7	37.1		146		58				95				0		5.6		4.3		0.06		137		14		152				36.3
439	70	F	5.92569	Y		0				1	White	Not Hispanic or Latino	0			6	36.5		136		83		96		78				1		17.5		14.18		0.13		142		14		140				41.3		1.7
440	69	F	1.17222			0				1	White	Not Hispanic or Latino	0			7	36.8		122		56		78		78		20		0		6.7		4.84		0.12		141		16		169				37.2		1.1
441	82	M	3.12778			0				1	White	Not Hispanic or Latino	0			11	37.5		149		63		82		73		24		0	19.2	10.3		7.09		0.15		143		22		121				40.7		2
442	105	F	14.666	Y		1			1	1	White	Not Hispanic or Latino	1	3.85	14.67	12	36.6	37.2	100	83	49	37	70	47	58	73	20	16	0		9.2	11.4	4.6	8.8	0.18	0.04	136	18	55	51	132		7.42		38.2	35.7	1.8	1.2	87
443	72	M	6.33194			0				1	White	Not Hispanic or Latino	1	1.45	6.33	7	36.3	36.3	140	140	83	83	97	97	101	101	19	19	1		10.3	9.5	6.01	6.34	0.65	0.63	139	139	19	14	156	179	7.37		45.5	43.7	1.14		34
444	82	M	6.48958	Y		1			1	1	White	Not Hispanic or Latino	0			8	36.8		134		66		83		91		18		0	55.4	13.9		11.4		0.05		142		52		86		7.46		29.5
445	35	M	4.91736			0				1	White	Not Hispanic or Latino	0			0	38.2		148		67		86		115		28		0		9.3		7.33		0.07		135		12		100				29.8		1.4
446	99	M	2.51528	Y		1			1	1	White	Not Hispanic or Latino	0			11	36.5		114		86		94		81		22		0		6.4		3.99		0.16		140		31		107				41.7
447	34	M	24.9278			0				1	White	Not Hispanic or Latino	1	3.68	24.93	0	37.8	38.9	123	142	81	87	91	97	109	130	40	52	0		19.3	27.8	16.95	24.43	0.12	0.04	134	136	6	6	97	80	7.38	7.38	36.4	39.4	0.75	1.7	90
448	99	F	7	Y		0				1	White	Not Hispanic or Latino	0			6	36.6		170		57				83				0		9.6		6.3		0.3		142		30		116		7.37		35.2		0.6
449	89	F	8.04306	Y		0		1	1	1	White	Not Hispanic or Latino	1	1.04	8.04	8	36.8	36.8	170	170	82	82	103	103	84	84	17	17	0		7.6	5.6	5.67	3.92	0.14	0.09	142	145	34	26	178	178	7.38	7.38	46.8	37.7			72
450	98	M	2			0				1	White	Not Hispanic or Latino	1	0.79	1.99	10	36.7	39	175	132	105	77	88	88	70	64	29	29	0		16	11.8	12.9		0.4		133	133	9	9	114				41.5	35.2	1.3	1.3
451	81	F	5.91389			0				1	White	Not Hispanic or Latino	0			10	36.9		125		90		102		124				0		9		6.36		0.12		139		7		100				37.6
452	73	M	2.23264			0				1	White	Not Hispanic or Latino	0			13	37		136		59		85		66				0		7.4		5.14		0.26		140		39		153				46.4		1.21
453	82	M	0.844444			0				1	White	Not Hispanic or Latino	0			9	36.8		106		86				74				0		10.9		7.73		0.06		130		22		129				39
454	34	M	7.79931			0				1	White	Not Hispanic or Latino	1	5.67	7.8	0	38.1	38.1	195	195	116	116	139	139	124	124	23	23	0	138.8	12.3	12.3	9.11	9.11	0.08	0.08	138	138	13	13	258	258	7.3	7.3	41	41	0.8	0.8	61
455	87	M	8	Y		0				1	White	Not Hispanic or Latino	0			18	36.5		132		80		77		66		18		0	9.7	10.5		6.82		0.12		137		28		74		7.45		37.9
456	78	M	5.85625	Y		0				1	White	Not Hispanic or Latino	1	1	5.86	10	36.7	36.8	130	129	62	63	78	80	76	86		32	0		11.9	10.5	8.22		0.15		138	135	15	14	126	184	7.32		43.8	40.4	1.4		56
457	72	F	2.77083	Y		1			1	1	White	Not Hispanic or Latino	0			6	36.4		134		92		106		77				1		13.1		8.85		0.2		141		19		119				48		1.5
458	83	F	0.856944	Y		0		1	1	1	White	Not Hispanic or Latino	0			11	36.5		131		53		74		59		19		0		7.1		4.95		0.18		140		15		103				37.4
459	89	M	2.88472	Y		0				1	White	Not Hispanic or Latino	0			11	37		138		66		97		80				0		8.9		4.47		0.09		130		28		94				45.2		1.3
460	82	M	4.69306	Y		0				1	White	Not Hispanic or Latino	0			8	36.8		143		73		90		88		24		0		15.6		13.04		0.26		136		17		95				37.2
461	59	F	2.62639	Y		0				1	White	Not Hispanic or Latino	1	0.57	2.63	4	37.5	37.5	119	119	47	47	64	64	93	93	20	20	0		6.4	6.5	4.85	5.79	0.2	0.02	147	140	12	16	131	200	7.48		32.2	30.9	1.2		120
462	107	F	2.67986	Y		0				1	White	Not Hispanic or Latino	0			11	37.1		187		88				50				0		7.8		6.4		0.1		136		32		141		7.39		36.8		1.6
463	97	F	5.16042	Y	1	1			1	1	White	Not Hispanic or Latino	1	2.83	5.16	9	36.4	37	235	189	45	49	94	82	50	54	24	0	0		11	17.4	8.57	15.73	0.46	0.01	134	140	49	48	117	267	7.48	7.46	31.8	28.3	2.4	2.4	63
464	78	F	0.84375			0				1	White	Not Hispanic or Latino	0			7	37		126		75		84		83		17		0		5.2		3.62		0.09		142		8		100				32.3
465	80	F	17.1785	Y		1			1	1	White	Not Hispanic or Latino	1	5.81	17.18	8	36.5	39.4	97	111	55	40	72	59	93	117	0	25	0		23	28.2	13.32	26.63	0.11	0.29	142	138	24	12	251	95	7.28	7.28	30.6	24.3	0.8	0.49	87
466	32	M	6.30069			0				1	White	Not Hispanic or Latino	0			0	36.8		137		100		106		97				0		13.8		10.06		0.1		134		19		90		7.34		40.5		1.8		23
467	80	M	8.13681	Y		0				1	White	Not Hispanic or Latino	1	0.56	8.14	11	36.8	36.9	133	151	63	69	80	89	79	77	22	20	0	4.9	10		6.58		0.26		145		40		152	130	7.34	7.27	44.7		0.8	0.8	63
468	96	F	2.62292	Y		0		1	1	1	White	Not Hispanic or Latino	0			10	37		149		62		84		76		16		0		6.5		4.39		0.19		139		13		100				43.5
469	96	M	13	Y		0				1	White	Not Hispanic or Latino	1	3.02	12.97	9	36.4	36.4	135	136	53	62	81	81	56	63	24	24	0		13.2	12.5	12	10.94	0.1	0.21	134	137	106	97	172	84			27.7	27
470	71	M	1.83333	Y		0				1	White	Not Hispanic or Latino	0			10	37.2		140		80		105		107				0		11.3		9.9		0.1		135		8		180				40.9
471	37	F	5.27778			0				1	Hispanic or Latino	Hispanic or Latino	0			1	38		151		84		106		160				0	393.5	14.7		13.02		0.09		140		6.1		82		7.443		27		2.7		69.8
472	96	F	7.97292	Y		0		1	1	1	White	Not Hispanic or Latino	1	2.01	7.97	6	36.8	39.1	96	132	42	57	76	76	88	85	25	24	0		9.8	9.2	8.27	8.55	0.21	0.04	140	139	57	53	231	231	7.27	7.33	24.2	25.4	1.5	1.5	137
473	53	F	3.37778			0				1	White	Not Hispanic or Latino	0			5	36.9		127		73		87		125				0	22.2	6.9		5.6		0.11		130		24		107				42.4
474	97	F	4.80208	Y		0		1	1	1	White	Not Hispanic or Latino	0			13	36.5		174		85		109		65		30		0		8		4.04		0.41		144		39		82				42.4
475	83	M	17.5153	Y		0		1	1	1	White	Not Hispanic or Latino	1	7.64	17.52	6	36.5	36.8	87	87	47	47	56	56	85	85	20	20	1		14	15.9	12.9	14.11	0.19	0.01	140	140	17	19	186	186	7.28	7.28	42	36.3	1.5		84
476	76	M	4.60347	Y		0		1	1	1	White	Not Hispanic or Latino	1	1.07	4.6	8	36.4	39.2	150	123	77	79		89	110	125		29	0		4.2	5.9	1.7	3.99	0.2	0.01	135	136	15	17	118	103	7.48	7.48	34	34.7	0.72		74
477	102	M	9.63958	Y		0		1	1	1	White	Not Hispanic or Latino	0			15	36.4		154		49		34		87		33		0		10.1		5.5		1.42		137		83		383		7.41		30.6				100
478	46	M	3.64444			0				1	White	Not Hispanic or Latino	1	1.64	3.64	1	37.1	37.1	117	117	80	80	88	88	122	122	16	16	0		10.7	10.7	8.06	8.06	0.06	0.06	139	139			97	97			37.3	37.3	1.7	1.7
479	92	M	7.45	Y		0				1	White	Not Hispanic or Latino	0			13	37		115		57		69		78		22		0		6.3		3.81		0.09		136		39		129				43.1		1.47
480	72	F	3.18333			0				1	White	Not Hispanic or Latino	0			11	36.5		126		68		87		145				0		10.8		8.66		0.12		137		23		183				26.7		1.8
481	61	M	5.89583			0				1	White	Not Hispanic or Latino	0			11	37		95		68		76		115		33		0		15.6		11.67		0.07		140		16		107				37.9		0.99
482	48	F	6.94653			0				1	Hispanic or Latino	Hispanic or Latino	1	0.72	6.95	3	36.7	36.799	110	112	68	58	79	72	76	97		26	0	10.6	8.2	12.3	6.4	11.48	0.17		141	139	14	12	157	156	7.35	7.39	38.4	36.8	0.9	0.9	89
483	56	M	1.84306			0				1	White	Not Hispanic or Latino	0			3	37.1		89		59		69		111				0		16		13.5		0.22		132		11		95				49.6		2.2
484	83	F	2.60208	Y		0	1		1	1	White	Not Hispanic or Latino	0			10	36.8		135		65		83		90		18		0		12.8		11.19		0.1		141		38		174				40.6		2.5
485	47	M	4.29514			0				1	Hispanic or Latino	Hispanic or Latino	1	1.11	4.3	1	37.2	39.7	111	109	75	51	65	65	115	146	40	29	0		19.4	20.6	17.95	19.11	0.08		136	138	18	11	141	121	7.44	7.44	41.1	37.8	2.3	2.67	63
486	93	M	2.63681			0				1	White	Not Hispanic or Latino	0			11	36.8		148		86				76				0	194.8	9.5		6.89		0.2		142		19		103		7.45		35.1		2		72
487	82	M	1.95347	Y		0				1	White	Not Hispanic or Latino	0			10	36.4		130		82		93		85		18		0		7		5.02		0.17		140		72		124				36.3
488	86	F	4.95347			0				1	White	Not Hispanic or Latino	1	0.93	4.95	10	36.7	36.7	124	124	49	49	69	69	94	94	16	16	0		10.4	10.4	8.12	8.12	0.11	0.11	137	137	70	70	117	117			26.4	26.4		1
489	83	F	0.704167	Y		0				1	White	Not Hispanic or Latino	0			5	36.5		136		54		70		52				0		24.3		16.77		0.08		129		25		126				36.9		0.97
490	76	M	3.95972			0				1	White	Not Hispanic or Latino	0			7	37		140		73		92		97				0		13.4		10.97		0.34		139		12		135				36.5		1.5
491	49	F	2.72083			0				1	White	Not Hispanic or Latino	0			1	36.8		119		81		90		106		22		0		10.3		7.32		0.37		134		7		110				38.3		1.71
492	67	M	1.86875			0				1	White	Not Hispanic or Latino	0			4	36.5		122		80		94		68				0		6.2		2.8		0.25		143		20		135				49.9
493	90	M	2.65556	Y		0		1	1	1	White	Not Hispanic or Latino	0			14	36.6		139		65		83		78		20		0	153	6.5		5.34		0.08		140		28		105				30.4
494	86	F	7.65764			0				1	White	Not Hispanic or Latino	0			8	37.1		143		80		94		106		20		0	74.8	7.7		6.62		0.05		138		14		124				33.4		0.43
495	49	F	61.8674	Y		0		1	1	1	American Indian/Alaskan Native	Not Hispanic or Latino	1	0.98	61.87	4	37.5	39.4	131	132	74	86	84	97	91	115	16	28	0	159.9	12.8	16.9	10.54	11.99	0.2	0.35	134	135	7	11	107	144	7.38	7.46	31.5	21.5	0.83	0.7	40
496	53	F	3.525			0				1	White	Not Hispanic or Latino	0			7	37.6		108		72		83		140		19		0		8.7		5.58		0.18		140		20		128				41.1		1.54
497	63	F	5.83333			0				1	White	Not Hispanic or Latino	0			9	36.5		155		72		93		89		24		0	155.9	12.7		9.53		0.08		133		36		223		7.47		27				86
498	98	M	10.1347	Y		0				1	White	Not Hispanic or Latino	1	0.78	10.13	9	37	39	114	140	91	91	95	102	92	132	18	19	0		8.4	15.6	6.8		0.1		138	136	19	15	125	149	7.4		41.3	37.9	0.8		86
499	93	F	3.14514			0				1	White	Not Hispanic or Latino	0			8	37.3		127		51		76		96				0		25.7		22.75		0.06		138		25		147				36.2		1.6
500	72	F	10.9778	Y		0				1	White	Not Hispanic or Latino	1	7.31	10.98	8	38	38	166	166	81	81	102	102	116	116	33	33	1		12.5	12.5	10.58	10.58	0.69	0.69	141	141	11	11	90	90	7.21	7.21	34	34	1.1	1.1	86
501	69	F	10.834			0				1	White	Not Hispanic or Latino	1	1.14	10.83	3	36.8	36.3	106	80	63	49	73	61	74	82	18	12	0		8.9	23.7	2.68		0.18		138	133	13	12	93	245	7.45	7.34	37.3	36			276
502	85	F	29.8243	Y		0				1	White	Not Hispanic or Latino	1	3.15	29.82	15	36.6	37.3	116	146	50	52		74	85	115		31	1	34.9	8.5	12	6.4	9.09	0.05		139	139	9	13	139	152	7.44	7.35	29.4	27	0.9	1.5	70
503	100	F	4.66806			0				1	White	Not Hispanic or Latino	1	1.57639	4.66806	10	36.1	36.1	105	105	71	71	80	80	134	134	26	26	0		12.4	12.4	9.87	9.87	0.07	0.07	139	139	22	22	179	179	7.42	7.42	38.9	38.9	2
504	85	F	3.36111			0				1	White	Not Hispanic or Latino	0			5	36.6		120		65		76		78		16		1		18.9		16.73		0.05		133		31		142				40.5
505	93	M	6.49722	Y		0				1	White	Not Hispanic or Latino	0			14	36.8		129		72		84		65		24		0	93.2	7.8		5.08		0.12		137		37		252				40.7		1.5
506	103	F	2.37292	Y		0				1	White	Not Hispanic or Latino	1	0.61	2.37	7	37.7	37	106	86	41	73	76	76	83	84	22	23	0	27.2	6.8		4.4		0.4		133		22		125	125	7.41	7.41	42.7		1.1	1.1	72
507	84	F	3.83125			0				1	Asian Vietnamese	Not Hispanic or Latino	0			13	37.3		120		68		84		90				1		14		9.64		0.05		138		13		124		7.5		40.7		1.2
508	41	M	4.54028			0				1	Black or African American	Not Hispanic or Latino	0			4	36.4		162		102		119		92				0		11.8		9.33		0.13		141		16		100				33.4
509	90	M	15.2514			0				1	White	Not Hispanic or Latino	1	4.34	15.25	8	36.9	36.9	150	150	66	66	89	89	85	85	0	0	0		9.6	9.9	8.49	9.09	0.05		145	145	41	32	268	263	7.33	7.33	36.5	37.2	3.7	3.7	47
510	99	F	4	Y		0				1	White	Not Hispanic or Latino	0			9	36.8		177		84				86				0		30		27.04		0.35		126		24		193				31.9
511	56	F	2.98958			0				1	White	Not Hispanic or Latino	0			8	36.9		123		54		72		72		24		0		7.9		6.18		0.08		136		23		125		7.43		24.5		0.7		27
512	68	M	5.15347	Y		0		1	1	1	White	Not Hispanic or Latino	0			3	37.9		132		71		86		84		22		0	61.8	12		9.49		0.08		138		16		114				40.2
513	78	M	2.41181			0				1	White	Not Hispanic or Latino	0			6	38		159		71		100		96				0		15.9		13.44		0.17		137		22		180				41.8		2.2
514	75	M	4.91736			0				1	White	Not Hispanic or Latino	1	1.01	4.92	6	37.8	37.8	105	105	66	66	76	76	115	112	0	26	1		32.7	29	30.06		0.24		120	123	21	24	156	121	7.46		37.7	35.3	2.04		68
515	85	F	6.98194	Y		0				1	White	Not Hispanic or Latino	0			10	36.7		135		94		102		133		24		0		10.3		6.72		0.16		138		14		68				38.4		1.8
516	80	M	1.83403	Y		0				1	White	Not Hispanic or Latino	0			12	36.8		124		75		86		68				0		8.6		6.55		0.05		136		24		189				50.1		1.16
517	89	F	12.1222	Y		0				1	Asian Vietnamese	Not Hispanic or Latino	1	6.02	12.12	11	36.6	36.6	137	137	76	76	81	81	86	86	18	18	0		11.8	11.8	10.59	10.59	0.06	0.06	137	137	50	50	300	300	7.19	7.19	36.6	36.6	1.2	1.2	133
518	63	M	3.54097			0				1	White	Not Hispanic or Latino	0			8	36.8		150		74		90		81		20		0		9.4		5.69		0.72		131		52		304				27.4		1.1
519	86	F	3.0375	Y		0				1	White	Not Hispanic or Latino	0			7	36.7		149		85		124		68				0		8.1		4.79		0.07		141		13		96				41.1
520	98	M	2.35556	Y		1			1	1	White	Not Hispanic or Latino	0			14	39		114		58		73		73		22		0		18.3		15.61		0.11		142		53		158				35		1.2
521	62	M	18.5688	Y		0				1	White	Not Hispanic or Latino	1	2.59	18.57	5	37.6	37.6	94	94	48	48	61	61	93	89	32	32	0		9	10.4	7.33	8.99	0.09	0.05	137	140	13	13	90	89	7.33	7.37	42.5	40	0.77		115
522	84	M	0.770833			0				1	White	Not Hispanic or Latino	0			6	37		111		57		75		86				0		11		8.91		0.11		138		21		113				37.2
523	104	F	2.99792	Y		1			1	1	White	Not Hispanic or Latino	0			13	36.9		117		80		87		116		16		0		15.7		5.18		0.06		136		30		111				32.4
524	91	M	0.938889	Y		0				1	White	Not Hispanic or Latino	0			10	37.7		120		76		84		90		20		0		13.5		9.56		0.05		135		26		104				37.6
525	87	M	14.9688			0				1	White	Not Hispanic or Latino	1	5.01	14.97	6	36.8	36.6	130	103	74	47	86	66	106	69		23	0		14	14.8	11.49	13.46	0.11	0.03	135	139	23	22	178	193	7.34	7.29	33.7	21.3	2	2	102
526	25	M	1.82708			0				1	White	Not Hispanic or Latino	1	0.8	1.83	0	38.2	38.2	132	132	93	93	100	100	108	108	27	27	0		10.4	10.4	7.97	7.97	0.46	0.46	138	138	14	14	149	149			36	36
527	67	F	9	Y		0				1	White	Not Hispanic or Latino	1	0.81	8.53	4	36.5	36.9	99	112	75	60	84	84	106	118	22	22	0		30.3	33.6	27.2	32.25	0.1	0.04	137	134	22	20	160	185	7.41	7.39	34.4	32.2	1.6	0.9	48
528	67	M	3.79375			0				1	White	Not Hispanic or Latino	0			11	37.4		121		76		87		81		20		0		12.9		9.39		0.09		133		14		92				36.6		1.31
529	93	M	3.02778	Y		0				1	White	Not Hispanic or Latino	0			15	36.7		119		65		77		66		24		0		6.8		4.85		0.08		141		21		107				39.1		1.2
530	99	M	1.13681	Y		0		1	1	1	White	Not Hispanic or Latino	0			15	36.5		127		57		74		74		19		0		10.1		8.32		0.25		141		31		90				34.6
531	76	M	6.01181			0				1	White	Not Hispanic or Latino	1	2.12	6.01	6	37	37	81	81	54	54	64	64	87	87	21	21	0		39.5	39.5	18.9	26.82	0.14	0.03	138	140	38	38	141	145	7.29	7.32	28	27.5	2.4	2.4	76
532	66	M	5.48681	Y		0				1	White	Not Hispanic or Latino	0			4	37		118		70		81		88				0		7.1		5.54		0.1		139		17		90				39.1
533	59	M	1.89444	Y		0		1	1	1	White	Not Hispanic or Latino	0			11	36.6		177		88		102		90		22		0		10		7.43		0.34		133		36		186				25.4
534	78	F	4.83611			0				1	White	Not Hispanic or Latino	1	0.82	4.84	5	38	38	171	171	102	102	116	116	123	123	30	30	0		12.9	12.8	8.14	10	0.1	0.01	136	138	19	21	186	186	7.47		34.6	30.5	2.07		62
535	76	M	1.28819			0				1	White	Not Hispanic or Latino	0			10	36.7		146		72		85		67		20		0		18.3		15.39		0.11		140		12		114		7.4		49.4		1.6		46
536	55	F	1.87153			0				1	Native Hawaiian	Not Hispanic or Latino	1	0.84	1.87	8	37.6	37.6	145	145	69	69	84	84	76	76	25	25	0		12.1	12.1	10.63	10.63	0.25		141	141	47	47	165	165	7.34	7.34	29.6	29.6	0.8	0.8	92
537	39	F	1.98264			0				1	White	Not Hispanic or Latino	0			0	36.8		110		69		91		83		30		0		25		22.65		0.1		137		7		127				37.3
538	70	M	1.30833			0				1	White	Not Hispanic or Latino	0			7	37.3		148		58				90				0		19.3		17.28		0.15		133		15		160				36.4
539	74	M	1.59236			0				1	White	Not Hispanic or Latino	0			5	36.6		142		80				88				0		10.9		6.1		0.8		123		13		105		7.28		29.3				66
540	73	F	2.17361			0				1	White	Not Hispanic or Latino	0			5	37.3		152		54		87		94				0		19.7		17.07		0.25		144		16		144				36.4
541	67	M	5.39653			0				1	White	Not Hispanic or Latino	0			3	38.7		116		58		73		99		44		0		9.6		7.95		0.06		134		19		362		7.4		42.6		4.4		62.3
542	85	F	2.925			0				1	White	Not Hispanic or Latino	0			8	37.3		155		94		111		94		22		0		12.4		10.71		0.08		137		11		160				39.3		1.5
543	104	F	5.15833	Y		0				1	White	Not Hispanic or Latino	0			9	36.4		131		65				84				0		9.5		7.78		0.21		133		15		120		7.51		35.9				52
544	81	M	0.935417	Y		0				1	Hispanic or Latino	Hispanic or Latino	0			7	36.9		134		50		69		61		20		0		15.7		13.97		0.34		137		57		142				30.1
545	56	F	1	Y		0				1	White	Not Hispanic or Latino	0			4	36.8		111		70		80		74		20		0		6.1		3.83		0.13		140		17		106				40.2
546	31	F	2.95625			0				1	White	Not Hispanic or Latino	0			1	38.4		111		72		85		118				0	37.3	7.3		5.51		0.09		133		8		124				35.7		1.9
547	42	M	49.8806			0				1	White	Not Hispanic or Latino	1	15.55	49.88	3	36.6	36.6	100	100	66	66	74	74	122	122	21	21	0	78.6	8.3	8.3	6.47	6.47	0.27	0.27	133	133	32	32	135	135	7.43	7.43	34.1	34.1	1.1	1.1	73
548	74	F	5.29028	Y		0		1	1	1	White	Not Hispanic or Latino	0			14	37.8		144		57		86		60				0	114	6.4		4.93		0.07		140		16		109		7.38		22.6		1.1		49
549	56	F	3.5	Y		0				1	White	Not Hispanic or Latino	1	1.44	3.51	8	36.6	36.6	137	137	77	77	93	93	111	111	23	23	0		9.3	9.3	8.88		0.15		145	145	17	17	442	442	7.24	7.24	38	38	0.92	0.92	94
550	62	M	1.37083	Y		0		1	1	1	White	Not Hispanic or Latino	1	0.54	1.37	10	36.4	36.4	110	110	56	56	69	69	80	80	21	21	0		17.3	17.3	11.52		0.25		140	140	22	22	188	188	7.16		32.8	32.8	2.9	3.17	21
551	70	F	2.91667			0				1	White	Not Hispanic or Latino	1	0.82	2.92	5	36.8	36.8	107	107	58	58	70	70	76	76	29	29	0		14.6	14.6	11.5	11.5	0.16	0.16	130	130	57	57	87	87			38.4	38.4	1.5	1.5
552	95	M	2.67917	Y		0				1	White	Not Hispanic or Latino	0			7	36.8		112		56		71		104		20		0		9.7		8.87		0.13		143		19		98				38.4		1.36
553	73	F	4.05764	Y		0				1	White	Not Hispanic or Latino	1	1.99	4.06	5	37	37	118	118	73	73	76	76	99	99	23	23	1		12.2	10.9	9.94	9.58	0.17		141	141	14	12	124	113	7.34	7.34	37.4	36.2	1	1	56
554	80	F	13.8847			0				1	White	Not Hispanic or Latino	1	0.74	13.88	7	37.3	36.8	153	115	58	47	83	61	129	116	21	20	0	185.5	26.9	39.3	25.22	35.69	0.07	0.05	137	132	13	16	153	143	7.34		27.7	26.3	1.4	1.9	47
555	68	F	3.175			0				1	White	Not Hispanic or Latino	0			9	38.3		186		77		113		101				0		9.9		7.69		0.17		137		16		132		7.43		33.8		0.5		67
556	61	M	4.86736	Y		0		1	1	1	White	Not Hispanic or Latino	0			6	36.6		97		51		63		62		21		0		10.9		5.67		0.77		137		72		98		7.19		19.9		0.9		95
557	87	M	8.74097	Y		0				1	White	Not Hispanic or Latino	1	2.79	8.74	8	37	37	118	114	66	54	70	70	92	92	20	20	1		4.1	4.6	2.71		0.07		140	138	16	19	113	72	7.59	7.59	44.1	36.7	0.5		73
558	72	F	2.93403	Y		0				1	White	Not Hispanic or Latino	0			14	36.5		136		72		94		96				0		8.8		6.49		0.2		138		21		120				42.4
559	69	F	4.32917			0				1	White	Not Hispanic or Latino	0			3	37.3		117		57		77		92		15		0		5.4		2.56		0.05		143		16		92				36.3
560	41	M	1			0				1	Black or African American	Not Hispanic or Latino	0			4	36.4		162		102		119		92				0		11.4		9.33		0.13		135		19		123				31
561	91	M	2.47431			0				1	White	Not Hispanic or Latino	1	0.42	2.47	9	36.8	36.8	124	124	79	79	103	103	82	82	35	35	0		8.4	8.4	6.4	6.4	0.3	0.3	139	139	27	27	132	132	7.45	7.45	37.6	37.6	2.2	2.2	85
562	51	F	3.42569	Y		0				1	Black or African American	Not Hispanic or Latino	1	0.410417	3.42569	3	36.9	37.7	159	155	89	96	103	114	118	116	36	30	0		5.8		3.9		0.05		142		20		182		7.35		33.7				57
563	97	M	11.066	Y	1	1			1	1	White	Not Hispanic or Latino	1	2.13	11.07	10	36.7	36.7	116	129	65	66	77	77	102	112	15	15	0		13.3	13.3	11.54	11.54	0.07	0.07	136	136	30	30	138	138	7.47	7.47	39.2	39.2	1.5	1.5	61
564	70	F	6.65764	Y		0				1	White	Not Hispanic or Latino	1	2.71	6.66	15	37.9	37.9	145	145	108	108	121	121	96	96	33	33	0		21.5	13.2	10.75	9.42	0.07	0.07	139	142	18	16	269	299	7.24		42.5	35.8	3.82	3.2	48
565	80	M	2.12222	Y		0				1	White	Not Hispanic or Latino	0			9	36.8		97		76		84		101		18		0		11.1		9.37		0.13		134		29		236		7.42		29.7		1.3
566	81	F	3.95556	Y		0				1	White	Not Hispanic or Latino	0			13	36.7		155		76		96		108		22		0		31.5		28.84		0.06		135		7		90		7.47		35.6		1.69		64
567	87	F	4.15417	Y		0				1	White	Not Hispanic or Latino	0			9	36.7		128		50				62				1	89.1	7.1		5.65		0.63		134		47		121		7.48		27.7		0.9		59
568	70	M	2.62917			0				1	White	Not Hispanic or Latino	0			7	37.1		117		63				100				0		2.8		1.65		0.22		131		16		117				35.1
569	104	F	2.76181	Y		0				1	White	Not Hispanic or Latino	0			7	36.5		152		96		121		64				0		4.9		2.98		0.06		140		12		118				37.3
570	65	M	9.33542			0				1	White	Not Hispanic or Latino	0			3	36.6		154		105		122		85		20		0		5.2		4.4		0.48		137		17		100		7.42		35				71
571	40	M	7.76458	Y		1			1	1	White	Not Hispanic or Latino	1	0.85	7.76	9	37.1	37.1	159	159	99	99	113	113	103	103	26	26	0		17.9	17.9	16.39		0.13		132	132	13	13	110	110	7.43	7.43	31	31	0.8	0.8	100
572	94	M	4.96458			0				1	White	Not Hispanic or Latino	0			9	36.8		145		60		88		89		14		0		6.3		4.7		0.3		139		18		143				28.9		1.2
573	85	M	3.61389			0				1	Black or African American	Not Hispanic or Latino	0			7	36.4		212		88		118		59		20		0		4.3		2.3		0.17		136		21		118				41.7		0.9
574	93	F	3.93472			0				1	White	Not Hispanic or Latino	0			9	37.2		137		59		85		71				0		5.6		4.34		0.06		136		10		108				32.8
575	78	M	3.37778			0				1	White	Not Hispanic or Latino	0			8	36.4		145		83		98		71		20		0		9.7		7.17		0.08		140		28		101				47.9
576	63	M	7.96181			0				1	White	Not Hispanic or Latino	1	0.93	7.96	4	37	37	108	108	48	48	63	63	106	106	18	18	0		9.8	9.8	7.47	7.47	0.25	0.25	136	136	43	43	102	102	7.44	7.44	29.4	29.4			100
577	84	F	3.92917			0				1	White	Not Hispanic or Latino	0			10	36.4		110		66		70		82		19		0		15.5		13.22		0.07		141		17		117		7.43		42.5		1.19		40
578	90	M	1.96389	Y		0				1	White	Not Hispanic or Latino	0			10	36.64		117		66		91		74		20		0		5.7		5.2		0.07		141		16		179				39.7		2.2
579	90	M	1.35208			0				1	White	Not Hispanic or Latino	0			8	36.3		117		72		87		75		16		0		15.2		7.53		0.16		138		18		115				40.3		1.15
580	67	M	7.05694			0				1	Hispanic or Latino	Hispanic or Latino	1	5.85208	7.05694	6	36.3	36.9	133	142	90	83	104	101	78	76	18	18	0	69.5	9.5	11.3	9.23	9.23	0.06	0.06	135	140	38	35	129	103			28.5	28	1.4
581	88	F	4.77708			0				1	White	Not Hispanic or Latino	0			6	37.6		143		74		95		68				0	109	7.7		6.11		0.22		139		31		143				32		1.7
582	69	F	1.89722			0				1	Asian Indian	Not Hispanic or Latino	0			8	36.5		109		71		84		90		20		0		9.7		5.79		0.39		138		19		173		7.39		38.4				67.5
583	50	M	1.43681	Y		0				1	White	Not Hispanic or Latino	0			10	36.3		102		63		77		86		18		0		17.7		13.68		0.11		136		16		121				37.8		1.21
584	72	M	6.5625	Y		0				1	White	Not Hispanic or Latino	1	4.51	6.56	6	36	36	111	111	64	64	77	77	106	106	14	14	1		15.1	15.1	11.88	11.72	0.25	0.04	139	140	9	11	271	168	7.1	7.22	46.7	46.7	3.13	1.9	55
585	37	M	32.2424			0				1	White	Not Hispanic or Latino	1	14.13	32.24	0	38	37.6	81	93	40	41	99	59	119	118	16	16	0		9.4	9.1	7.9	7.47	0.07	0.07	136	141	6	5	115	90	7.45	7.39	41.6	33.7	1.6	0.6	79
586	55	M	3.00625	Y		0				1	White	Not Hispanic or Latino	1	0.96	3.01	7	36.1	36.1	121	121	87	87	93	93	78	78	13	13	1		6.6	6.2	5.35	4.03	0.25	0.25	126	126	12	13	150	136			24.6	21	1.61
587	56	M	4.30139			0				1	White	Not Hispanic or Latino	1	2.26	4.3	2	36.8	36.8	98	98	75	75	80	80	120	120	29	29	0		22.6	14.2	8.06	8.06	0.2	0.2	138	138	12	15	226	104			53.9	49.2
588	90	M	2.05	Y		0				1	Black or African American	Not Hispanic or Latino	0			15	36.4		193		58		94		64		23		0		10.9		6.86		0.5		123		55		168				37.1		1.1
589	68	M	14.1424	Y	1	1			1	1	White	Not Hispanic or Latino	1	3.18958	14.1424	5	36.6	36.5	79	129	63	91	68	102	88	151		14	0		23.6	27.7	14.48	24.07	6.34	3.14	133	135	59	41	138	173	7.35		36	39.2	1.31		28
590	87	F	0.972917			0				1	White	Not Hispanic or Latino	0			8	37.4		150		81		100		105		22		0		19.4		14.43		0.11		136		17		99				39.3
591	89	M	4.47361	Y		0				1	White	Not Hispanic or Latino	1	0.57	4.47	11	36.4	36.4	102	102	49	49	59	59	79	79	24	24	0	14.1	7.9		5.03		0.08		141		13		118		7.31	7.31	40.3		0.82		75
592	85	M	3.60139			0				1	White	Not Hispanic or Latino	0			12	36.5		178		80		99		62				1		5.6		4.38		0.35		133		22		109		7.46		33		1.54		64
593	77	F	9.46458	Y		1			1	1	White	Not Hispanic or Latino	0			15	37		93		58		65		84		18		0	87.1	18		16.15		0.15		135		6		92				23.3		1
594	79	M	2.77222			0				1	White	Not Hispanic or Latino	1	1.61	2.77	11	37.6	37.6	163	163	62	62	88	88	77	77	18	18	0	146.8	14.2	13.9	12.63	14	0.05		127	129	25	24	77	77	7.44	7.44	34.4	32.2	0.78		55
595	87	F	5.62222	Y		0				1	White	Not Hispanic or Latino	1	2.37	5.62	5	36.9	36.7	174	141	83	65	105	83	94	74	24	26	1		17.5	15.2	14.09	13.7	0.12		133	129	18	13	95	144	7.32		41.6	39.9	0.7		86
596	106	F	1.73889	Y		0		1	1	1	White	Not Hispanic or Latino	0			7	37.4		116		55		72		73		26		0		11.9		10.93		0.09		138		30		116				33.7
597	56	F	2.37847	Y		0				1	White	Not Hispanic or Latino	0			5	36.8		129		68		90		118				0	36.7	8.8		7.89		0.07		133		16		119		7.44		36.1		1.8		87
598	66	F	2.78681			0				1	White	Not Hispanic or Latino	0			4	37.7		168		78				90				0		12		8.49		0.15		137		12		194		7.44		42.9				46
599	76	F	2.37222			0				1	White	Not Hispanic or Latino	0			5	38.7		193		83		120		87				0	26.5	10		8.86		0.06		133		18		123		7.36		37.6		1.2
600	93	F	1.11944			0				1	White	Not Hispanic or Latino	0			11	36.9		126		57		80		78		20		0		14.9		11.32		0.05		136		20		143				27.3		1.1
601	54	F	9.04097			0				1	White	Not Hispanic or Latino	0			2	37		138		76				120				0		18.7		18.83		0.05		139		10						33.4
602	79	F	38.6549	Y	1	1			1	1	White	Not Hispanic or Latino	1	9.81	38.65	11	37.9	37.9	80	80	45	45	53	53	118	118	29	29	0		5.6	5.6	3.46	6.36	0.11	0.05	138	138	16	16	76	76	7.52	7.52	24	24	4.84	4.84	80
603	73	F	2.7625			0				1	White	Not Hispanic or Latino	0			11	38.3		128		52		74		71				0		9.5		8.42		0.05		141		15		163		7.443		27.5		3.4		81.5
604	72	M	3.73403			0				1	Black or African American	Not Hispanic or Latino	0			15	36.8		158		62		84		63				0		6.4		4.13		0.06		137		19		409		7.41		45.7		1.3		40
605	61	M	1.64653			0				1	White	Not Hispanic or Latino	0			5	37.7		145		67		84		108		18		0		22.1		19.27		0.11		134		13		201				39.5		0.95
606	57	M	4.71042			0				1	White	Not Hispanic or Latino	0			3	37.2		157		104		116		143		24		0		8.7		5.07		0.12		140		17		95				41.7		1.3
607	90	M	12.5021	Y		0		1	1	1	White	Not Hispanic or Latino	0			10	36.5		140		74		92		66				1		12.4		10.15		0.08		139		46		145		7.47		37.3
608	49	F	2.37014			0				1	White	Not Hispanic or Latino	0			3	36.6		120		80		90		94		20		0	10.5	10.7		6.43		0.42		133		19		397		7.28		42.7				216
609	89	M	1.07153	Y		0				1	White	Not Hispanic or Latino	0			5	36.7		143		76		112		63		16		0		7		3.52		0.22		143		23		100				39.6
610	70	M	7.28333			0				1	White	Not Hispanic or Latino	0			7	37.7		137		105		116		111				1		20.1		17.67		0.15		134		25		100				31.7		1
611	84	M	7.60347	Y		0	1		1	1	White	Not Hispanic or Latino	1	1.89	7.6	11	36.4	38.9	90	140	60	86	80	98	102	151		22	0		14.2	10.6	10.79	7.57	0.32	0.07	130	125	25	22	123	153	7.43		42.5	36.1	1.86	2.3	91
612	86	M	0.927778	Y		0				1	White	Not Hispanic or Latino	0			8	36.8		130		66		80		88		18		0	103	17.5		11.44		0.24		131		12		115				34.7
613	87	M	3.94861	Y		0		1	1	1	White	Not Hispanic or Latino	0			8	36.2		146		59		84		53		20		0		12.4		10.27		0.09		145		27		116				38.1
614	82	M	3.99861			0				1	Other	Not Hispanic or Latino	0			15	36.6		136		87		100		92		17		0		13.2		7.27		0.14		138		21		125				39.9
615	61	M	4.93472			0				1	White	Not Hispanic or Latino	0			8	36.4		123		77		91		84		18		0		12		8.94		0.28		143		20		116				45.4
616	98	M	6.46806	Y		0				1	White	Not Hispanic or Latino	0			12	36.2		148		76		90		61				0	12.2	4.9		2.6		0.18		142		23		153				34.8
617	76	M	3.3125	Y		0				1	White	Not Hispanic or Latino	1	1.4	3.31	7	36.5	36.5	182	182	84	84	109	109	68	68	22	22	0		6.6	4.6	4.48	3.91	0.3	0.03	130	130	39	38	141	146	7.305	7.36	25.1	20.8		0.7	49
618	95	M	5.35486	Y		0				1	Hispanic or Latino	Hispanic or Latino	0			8	37.9		112		62				89				1	49.5	34.8		33.29		0.09		133		12		176				42.4		2.72
619	86	F	2.83542	Y		1			1	1	White	Not Hispanic or Latino	0			10	36.5		160		62		93		56		22		0		13.3		11.33		0.35		139		37		183		7.33		28.8		1.01		39
620	62	F	2.02292			0				1	White	Not Hispanic or Latino	0			7	36.9		120		58		79		90				0		12.4		9.16		0.6		142		15		97				32.9
621	68	M	3.85	Y		0				1	White	Not Hispanic or Latino	0			4	37.3		104		69		80		95		22		0	121.9	12.8		9.48		0.11		133		14		130				37.9		1.5
622	69	F	2.76875	Y		0				1	White	Not Hispanic or Latino	0			5	37.2		132		76		91		75				0		7.3		5.2		0.26		139		14		133		7.4		32				78
623	36	M	3.05069			0				1	White	Not Hispanic or Latino	0			0	36.9		123		69		87		107		16		0		11.3		6.79		0.18		137		24		106				32.9		0.9
624	89	F	4.11667	Y		0		1	1	1	White	Not Hispanic or Latino	0			6	37.6		104		53		70		101				0		8.8		6.86		0.05		137		17.6		133				39.1		1.6
625	80	M	7.07292	Y		0				1	White	Not Hispanic or Latino	1	7.07	7.07	13	36.6	36.6	128	128	47	47	68	68	62	62	24	24	0	101.9	9.4	7.2	7.25		0.62		133	134	93	99	105	133	7.32		33	30			26
626	95	F	3.31111			0				1	White	Not Hispanic or Latino	0			10	36		189		74		112		75				0	16.7	9.9		8.71		0.07		136		19		326				40.9		1.3
627	71	F	2.27847			0				1	Hispanic or Latino	Hispanic or Latino	0			5	37		113		70		81		78		16		0		11.9		9.13		0.05		140		9		124				40.6		1
628	90	F	5.76806			0				1	White	Not Hispanic or Latino	0			11	36.7		147		52		81		69		20		0		16.6		14.58		0.1		136		33		130		7.42		34.1		1.91
629	101	M	0.913194	Y		0				1	White	Not Hispanic or Latino	0			11	36.8		162		86		104		92		22		0		164.7		13.37		2.28		139		25		65		7.41		35.1
630	97	F	3.91458	Y	1	1			1	1	White	Not Hispanic or Latino	0			9	36.6		148		82		104		93				0		8.4		5.44		0.17		139		41		145				34		5.2
631	85	M	4.97569	Y		0				1	White	Not Hispanic or Latino	0			15	36.8		127		65		84		75				0		6.6		3.94		0.33		138		43		159				35.1
632	74	M	24.4924			0				1	White	Not Hispanic or Latino	1	4.51	24.49	4	36.4	36.4	111	111	70	70	78	78	78	78	12	12	0		7.6	7.6	5.39	5.39	0.21	0.21	134	134	10	10	135	135	7.35	7.35	34.3	34.3			107
633	96	F	4.01042	Y		0				1	White	Not Hispanic or Latino	0			12	37.5		110		52		76		68				0		6.3		4.76		0.14		132		18		77				36.8		1.6
634	72	F	4.07292			0				1	White	Not Hispanic or Latino	0			7	36.9		137		72		87		114		16		0		13.7		11.8		0.14		132		32		342				30.2		1.72
635	57	M	3.08819			0				1	White	Not Hispanic or Latino	0			3	37.4		115		76		85		56				0		12.2		10.92		0.13		132		49		209				33.7
636	87	M	3.28542	Y		0				1	White	Not Hispanic or Latino	1	0.44	3.29	10	37.8	37.8	127	127	57	57	74	74	81	81	15	15	0		11.5		8.02		0.07		132		40		156	127	7.39		45.5		1.17		61
637	87	M	2.16458			0				1	White	Not Hispanic or Latino	1	0.61	2.38	8	39	39.9	96	115	68	99	74	103	124	152	21	33	0		13.6	13.6	10.67	10.67	0.32	0.32	139	139	16	16	239	136	7.4	7.36	44.1	44.1	3.5	2.2	97
638	64	M	2.97361			0				1	White	Not Hispanic or Latino	0			8	36.6		164		103		118		74		20		0		6.6		4.91		0.14		138		9		116		7.42		44				43
639	75	F	2.08819	Y		0				1	White	Not Hispanic or Latino	0			12	36.7		124		78		90		96		22		0	64.3	4		2.48		0.16		136		19		111				35.4
640	36	M	3.23125			0				1	White	Not Hispanic or Latino	0			0	36.6		145		116		126		116				0	215.1	20.2		17.73		0.05		139		11		113				39.8
641	82	M	1.69167	Y		0				1	White	Not Hispanic or Latino	1	0.671528	1.69167	6	38.1	38.1	109	109	73	73	85	85	100	100	32	32	0		15.8	15.8	9.27		0.07		132	132	9	9	178	178	7.41	7.41	38.4	38.4	1.5		90
642	66	M	26.4257			0				1	White	Not Hispanic or Latino	1	7.91	26.43	3	37.6	37.6	113	113	61	61	73	73	69	69	24	24	0	61.6	7.7	7.7	5.41	5.41	0.11	0.11	141	141	27	27	94	94	7.45	7.45	43.5	43.5	1	1	138
643	50	M	9.68403			0				1	White	Not Hispanic or Latino	1	3.97	9.68	2	36.5	36.9	170	170	97	97	115	115	96	95	21	23	0		11.7	11.7	7.15	7.15	0.88	0.88	141	141	15	15	116	116	7.35	7.35	41.4	41.4	1.7		62
644	79	F	3.85833			0				1	White	Not Hispanic or Latino	0			10	36.7		111		63		72		95		18		0		15.2		10.25		0.17		137		13		120		7.39		44.4				71
645	95	F	6.89444	Y		1			1	1	White	Not Hispanic or Latino	0			8	37		175		75		99		77				0		10.6		6.69		0.46		138		28		124		7.46		36.9		1.9		76
646	54	F	1.61111			0				1	White	Not Hispanic or Latino	0			2	36.8		122		80				106				0	188.2	12		10.03		0.1		141		9		93		7.5		32.7				73
647	83	F	11.9375	Y		0		1	1	1	White	Not Hispanic or Latino	1	2.26	11.94	7	36.6	35.6	139	138	66	58	83	80	75	82	20	15	0		8.7	8.8	6.67	7.06	0.31	0.23	145	145	20	16	84	92	7.38	7.38	25.6	29	0.8	0.8	87
648	75	M	1.8			0				1	White	Not Hispanic or Latino	0			5	36.7		145		71		90		76		22		0		8.4		5.42		0.31		140		20		104				43.8
649	78	M	3.22778	Y		0				1	White	Not Hispanic or Latino	0			10	37.5		134		69		99		72				0		17.4		13.4		0.19		132		15		239		7.43		40.6		1.41		52
650	65	F	0.990278	Y		0				1	White	Not Hispanic or Latino	0			8	36.4		146		73		84		101		18		0		11.7		8.09		0.25		131		6		115				31.5		0.38
651	86	M	6.87708	Y		0				1	White	Not Hispanic or Latino	0			5	37		133		52		73		105				0	144.8	8.3		6.51		0.11		144		27		212				22.6
652	83	F	1.88889	Y		0				1	White	Not Hispanic or Latino	0			10	37.6		101		54		74		98		22		1		12.9		15.55		0.47		140		16		122				39.2		2.03
653	81	M	7.37569	Y		0		1	1	1	White	Not Hispanic or Latino	1	1.34	7.38	11	38.7	38.7	120	120	75	75	86	86	102	102	28	28	0		19.6	10.7	17.62	10.33	0.37		139	138	38	38	202	186	7.33	7.35	41	36.3	3.19	2.3	192
654	84	F	2.89583	Y		0				1	White	Not Hispanic or Latino	0			9	36.9		161		68		90		65		18		0		8.5		4.96		0.24		142		14		102				31.1
655	96	F	4.79792	Y		0		1	1	1	White	Not Hispanic or Latino	0			8	36.6		139		99		107		76		18		0		10.3		7.35		0.23		129		40		128				31.7		0.9
656	105	F	3.78194	Y		0				1	White	Not Hispanic or Latino	0			9	36.7		132		45		61		87		18		0		13		9.84		0.14		140		18		122				35		1.65
657	82	F	1.96806			0				1	White	Not Hispanic or Latino	0			8	37		184		116		140		116				0		24.7		20.86		1.42		140		9		118		7.42		47.7		2.5		92
658	91	F	3.81111	Y		0		1	1	1	White	Not Hispanic or Latino	0			14	37.2		154		83		107		68				0		7.3		5.12		0.22		143		19		152				35.3
659	59	M	2.40417			0				1	White	Not Hispanic or Latino	0			3	36.5		104		68		76		79		21		0		8.2		4.58		0.13		137		16		103				41.3
660	93	F	7.54028	Y	1	1			1	1	White	Not Hispanic or Latino	0			14	36.3		128		72		82		72		23		0		3.2		2.21		0.06		139		11		94				30.1
661	99	F	5.48611	Y		0				1	White	Not Hispanic or Latino	1	0.64	5.49	9	34	34	140	140	69	69	85	85	75	75	12	12	1		13.1	13.1	11.6	11.6	0.05	0.05	141	141	58	58	141	141	7.42	7.42	46.2	46.2	0.45	0.9	90
662	78	F	3.20764			0				1	White	Not Hispanic or Latino	0			5	36.4		194		92		126		79				0		14.7		11.22		0.05		137		12		122				35.7		1.2
663	62	F	4.89792	Y		0		1	1	1	White	Not Hispanic or Latino	0			10	37						95		60				0		5		3.39		0.06		139		19		187				34.2		0.67
664	94	M	2.95486	Y		0				1	White	Not Hispanic or Latino	0			6	36.6		144		73		97		79		17		0		12.3		9.51		0.06		140		25		113				38		1.51
665	64	F	1.93403			0				1	White	Choose Not to Disclose	0			8	36.7		118		80				125				0		10.1		7.33		0.08		133		22		90				42.6		2.1
666	74	F	1.61111			0				1	White	Not Hispanic or Latino	0			7	37.5		156		84		103		89		24		0		9.1		6.04		0.17		138		22		241				40.1		1.73
667	56	M	3.76597			0				1	White	Not Hispanic or Latino	0			3	36.6		139		86		98		96		22		0		13.3		9.95		0.11		138		12		179				40.9		1.5
668	59	M	2.20764			0				1	White	Not Hispanic or Latino	0			3	36.8		106		63		74		85		23		0		11.7		7.57		0.49		139		40		116				41.2		0.9
669	87	M	3.73125	Y		1			1	1	White	Not Hispanic or Latino	1	3.73	3.73	8	36.7	36.7	141	141	61	61	81	81	86	86	17	17	0		5.9	5.9	3.93	3.93	0.19	0.19	134	134	40	40	110	110	7.54	7.54	25	25	1.5	1.5	89
670	65	F	2.26181	Y		0				1	White	Not Hispanic or Latino	1	1.12	2.26	4	37.4	37.4	82	82	52	52	61	61	78	78	18	18	1		7	9.6	4.3		0.18		142	142	7	6	118	105	7.32		36.4	35.3	1.5	1.5	54
671	94	M	1.66736	Y		0				1	White	Not Hispanic or Latino	0			16	36.6		162		56		81		59		18		0		11.6		4.39		0.13		143		62		86				40.1		1.6
672	53	F	4.64375			0				1	White	Not Hispanic or Latino	1	1.82	4.64	8	38	38	122	122	57	57	69	69	122	122	29	29	0		5.2	4.3	3.89	3.7	0.07		141	138	17	20	95	84	7.43		41	41.5	1.45		53
673	90	M	8.67917			0				1	White	Not Hispanic or Latino	0			12	36.4		151		94		113		67				0		4.7		2.99		0.33		138		38		123				26.8		1.5
674	79	M	5.38333	Y		0				1	White	Not Hispanic or Latino	0			13	37.3		110		54		67		75		20		0		6.8		5.42		0.12		146		23		102				35.5		1.17
675	55	M	1.75278			0				1	White	Not Hispanic or Latino	0			3	37		122		78				113				0		9.5		8.88		0.05		131		28		132				36.5
676	86	F	3.24167	Y		0		1	1	1	White	Not Hispanic or Latino	0			13	37.2		123		73		114		84				0		9.3		5.27		0.36		143		55		73				42.2
677	61	F	4.65972	Y		0				1	White	Not Hispanic or Latino	1	2.87	4.66	7	37.4	39.4	144	144	84	84	100	100	98	99	18	19	0	186.4	10.5	12.1	7.98	9.72	0.26	0.03	136	134	45	18	78	78	7.28	7.28	36.4	37.5	0.56		116
678	88	M	3.1125	Y		0				1	Hispanic or Latino	Hispanic or Latino	1	0.45	3.11	15	36.5	37.1	118	137	61	55	93	75	92	108	24	24	0		10.5		7.93		0.09		139	140	21	23	122	129	7.44		35				62
679	95	F	4.88819	Y		0				1	White	Not Hispanic or Latino	1	3.03	4.89	14	37.1	37.8	111	111	44	44	59	59	71	71	15	15	0		10.8	7.9	5.26	5.26	0.14	0.14	137	135	76	79	166	128			25.1	22.9
680	94	F	5.31458	Y		0				1	White	Not Hispanic or Latino	1	2.2	5.31	9	37.3	37.4	127	127	66	66	82	82	100	100	22	29	0		21.6	8.1	5.54	5.54	0.05	0.05	140	142	58	62	339	183	7.3		27	25	2.01		294
681	70	F	4.02292	Y	1	1			1	1	White	Not Hispanic or Latino	1	3.62083	4.02292	7	39.7	38.6	151	148	79	59	99	90	113		34	29	0		9.3	10.5	8.19	7.96	0.06		136	136	18.8	19.4	94	116	7.43	7.426	36.8	31.8	2.5	1.9	55.5
682	75	M	2.73542	Y		0		1	1	1	White	Not Hispanic or Latino	0			12	36.5		139		80		98		60		39		0		3.5		2.52		0.22		138		16		85				38.6
683	62	F	9.06875			0				1	White	Not Hispanic or Latino	1	2.50556	9.06875	8	36.3	36.1	113	78	72	51	86	60	83	90	18	25	0	159.9	4.1	3.7	3.02	2.79	0.38	0.58	139	137	4	9	98	118	7.4	7.4	32.9	27.7	1	3	109
684	87	M	3.17361			0				1	White	Not Hispanic or Latino	0			9	37.5		111		82		87		77				0		15.1		10.8		0.19		139		28		125				41.7
685	58	M	2.66389	Y		0				1	White	Not Hispanic or Latino	0			10	36.6		140		87		98		112		22		1		10		6.57		0.67		129		11		102				28.5		2
686	32	F	3.22222			0				1	White	Not Hispanic or Latino	0			0	36.8		120		75		90		169		28		0		11.1		8.98		0.05		137		11		111				39.2		0.99
687	84	M	3.48403			0				1	White	Not Hispanic or Latino	1	2.28	3.48	9	37.6	37.6	102	102	57	57	68	68	89	89	16	16	0		14.5	14.5	12.9	12.9	0.11	0.11	140	140	15	15	99	99			42.8	42.8	1.2
688	77	M	1.61875	Y		0				1	White	Not Hispanic or Latino	0			7	37.2		150		62		91		108		22		0		18.5		16.38		0.39		137		22		149				41
689	80	M	6.07083			0				1	White	Not Hispanic or Latino	0			5	38.1		150		72				95				0		13.7		10.69		0.51		135		19		112				38.7
690	100	F	4.48958			0				1	White	Not Hispanic or Latino	0			9	36.6		161		73		102		89				0	10.2	18.7		16.5		0.16		141		25		143				45.1		1.3
691	54	M	2.5875	Y		0				1	White	Not Hispanic or Latino	0			10	36.6		144		92		104		88		20		0		10.9		8.75		0.4		134		58		186		7.38		29				39
692	64	F	1.66806			0				1	White	Not Hispanic or Latino	0			4	36.5		145		78		100		105				0		10.9		7.83		0.21		141		11		103				44.1		1.2
693	76	F	15.509	Y		0				1	White	Not Hispanic or Latino	1	1.6	15.51	8	36.8	36.8	96	96	42	42	53	53	71	71	19	19	1		17.7	17.7	14.02	14.02	0.09	0.09	134	134	29	29	190	190	7.4	7.4	32.8	32.8	1.8	1.8	42
694	64	M	1.18681			0				1	White	Not Hispanic or Latino	0			3	36.7		123		84		94		152		25		0		12.2		8.68		0.34		139		14.6		118				53.7
695	35	F	1.16181			0				1	White	Not Hispanic or Latino	0			1	37.2		105		54		73		108				0		8		5.5		0.1		138		9		100				35.7
696	69	F	3.19444	Y		0				1	Asian Laotian	Not Hispanic or Latino	0			7	36.7		138		79		97		89		20		0		7.5		4.76		0.14		137		15		181		7.52		34		1.54
697	78	M	1.06528			0				1	White	Not Hispanic or Latino	0			9	36.3		105		69		80		80		18		0	61.1	11.6		7.82		0.4		136		59		95		7.44		37		1.7		17
698	94	M	3.34653	Y		0				1	White	Not Hispanic or Latino	1	0.57	3.35	11	36.9	36.9	175	175	80	80	104	104	99	99	40	40	0		14.1	14.1	13.23	13.23	0.13	0.13	127	127	19	19	160	160	7.26	7.26	46	46	0.7	0.7	92
699	90	M	2.18681	Y		0		1	1	1	White	Not Hispanic or Latino	0			9	36.8		100		69		79		95		20		0		5.3		2.3		0.07		137		28		114				28.8		1.23
700	87	M	4.45069			0				1	White	Unknown	1	0.59	4.45	5	37.6	37.6	111	111	55	55	68	68	86	86	19	19	0		10.2	18.3	8.9	15.75	0.06		143		26		107	106	7.33	7.35	35	28.8	1.6	1.6	30
701	59	M	3.17361	Y		0				1	White	Not Hispanic or Latino	1	0.75	3.17	10	36.8	36.8	145	150	63	67	83	83	87	90	24	27	0		11.2	8	9.91	5.89	0.1	0.1	138	138	18	15	302	358			41.2	39.9	1.91
702	65	M	0.945139	Y		0				1	White	Not Hispanic or Latino	0			11	36.6		138		58				66				0	3.1	7.5		4.53		0.07		132		36		230				31.8
703	63	M	2.88542	Y		0				1	White	Not Hispanic or Latino	0			9	36.6		134		100				78				0		8.4		5.73		0.09		139		16		124				37.1		1.24
704	55	F	2.04097			0				1	White	Not Hispanic or Latino	0			5	36.7		102		54		66		73		22		1		6.4		4.44		0.19		138		18		92				35		1.3
705	90	M	3.35139	Y		0				1	White	Not Hispanic or Latino	1	1.33	3.35	7	37.6	37.6	138	138	66	66	81	81	111	111	24	24	0		8.2	7.6	6.4	5.56	0.1	0.09	137	138	15	17	111	111			41.7	37.3
706	69	M	3.84236			0				1	White	Not Hispanic or Latino	0			10	37.3		128		38		68		99				0		19.6		18.06		0.15		136		22		182				31.5		1.7
707	79	F	1.10347			0				1	White	Not Hispanic or Latino	0			4	36.3		78		39		52		58		15		0		5.9		3.24		0.24		141		23		86				46.3
708	64	F	1.76806			0				1	White	Not Hispanic or Latino	1	0.65	1.77	5	37.1	37.1	140	140	66	66	87	87	120	120	25	25	0		14.3	14.3	11.99	11.99	0.18	0.18	136	136	15	15	114	114			38.3	38.3	0.6	0.6
709	87	M	4.48611	Y		0				1	Other	Not Hispanic or Latino	1	2.25	4.49	9	36.4	36.4	74	74	52	52	58	58	79	79	26	26	0		10.8	9.7	6.59	6.59	0.1	0.1	135	137	24	28	152	126	7.32		35	33.9			170
710	93	M	3.67361	Y		0				1	White	Not Hispanic or Latino	0			6	36.4		122		78				58				0		10.3		7.93		0.11		136		45		128				37.3		1.84
711	50	F	1.95903			0				1	White	Not Hispanic or Latino	0			4	37.7		118		61		72		102				0	308.5	17.8		14.6		0.73		134		7		86				33.9		0.7
712	76	M	2.00972			0				1	White	Not Hispanic or Latino	0			7	37		156		76		103		90				0		9.9		6.84		0.16		142		24		254				40.5
713	95	F	4.69167			0				1	White	Not Hispanic or Latino	0			6	37.1		150		106		121		91		1		0		20.5		17.77		0.05		138		17		127				43.8
714	53	F	5.31181			0				1	White	Not Hispanic or Latino	0			4	36.6		115		68		84		98		17		0		6.1		4.36		0.13		135		13		138				36.1
715	71	M	1.85694	Y		0		1	1	1	White	Not Hispanic or Latino	0			7	37.2		108		59		71		80		17		0		17		13.41		0.18		135		14		105				39.1
716	96	M	6.56528			0				1	White	Not Hispanic or Latino	1	0.48	6.57	8	36.5	36.5	149	149	68	68	90	90	84	84	26	26	0		16		11.99		0.24		134		19		215		7.44	7.44	48.2		1.8	1.8	80
717	98	F	5.77083	Y		0				1	White	Not Hispanic or Latino	0			10	36.6		188		63		95		56		18		0		6.2		2.62		0.24		134		13		100				40.7
718	97	F	6.58889			0				1	White	Not Hispanic or Latino	1	1.57	6.59	10	37.3	39.6	137	121	108	54	182	66	114	132	38	33	0	30.7	5.6	9.3	4.05	8.13	0.11	0.01	136	136	15	18	118	313	7.2	7.34	44.5	43.1	1.1	1.63	152
719	70	M	2.67917	Y		0				1	White	Not Hispanic or Latino	0			11	36.5		147		59		77		72		20		0		15		11.78		0.11		135		53		166				37.4
720	85	M	4.68681			0				1	White	Not Hispanic or Latino	0			6	36.9		147		72		90		60		15		0		7.3		4.59		0.1		141		21		99				44.2
721	23	M	1.69583			0				1	White	Not Hispanic or Latino	1	0.69	1.7	1	38.9	38	103	103	64	64	72	72	94	94	21	21	0	44.6	8		4.71		0.75		136	134	19	18	148	158			42.6
722	82	M	1.075	Y		0				1	White	Not Hispanic or Latino	0			10	36.8		141		72		97		80		20		0	128.4	9.4		7.08		0.43		134		23		91				46.7		0.89
723	58	M	1.97222	Y		0		1	1	1	White	Not Hispanic or Latino	1	0.84	1.97	7	35.9	35.9	120	120	75	75	84	84	103	103	26	26	0		11.4		8.6		0.53		138		17		180	189	7.28	7.32	32		0.89		56
724	90	F	1.52292			0				1	White	Not Hispanic or Latino	0			7	36.9		119		58		82		84				0		13.2		11.37		0.08		135		15		196				37
725	53	M	9.85764	Y		0				1	White	Not Hispanic or Latino	1	5.8	9.86	7	30.2	30.2	108	108	47	47	63	63	88	88	0	0	1		21.8	5	17.22	4	0.1	0.09	128	129	76	77	1074	908	6.75	6.96	32.5	34.8	2.06	1.8	84
726	74	M	3.13542			0				1	White	Not Hispanic or Latino	0			5	37.2		208		87		127		112				0		15.1		13.17		0.19		128		14		117				42.4		1.7
727	89	M	5.34097	Y		0		1	1	1	White	Not Hispanic or Latino	1	0.93	5.34	5	36.4	36.4	112	112	49	49	63	63	56	56	45	45	0	51.3	9.4	10.5	6.18		0.19		141	141	27	27	93	128	7.427		37.7	41	1.6		62
728	79	F	6.95972	Y		0		1	1	1	White	Not Hispanic or Latino	1	1.18	6.96	7	36.9	36.3	106	106	42	54	64	64	101	101	29	29	0		14.2	13.1	7.9	10.29	0.7	0.06	136	137	34	24	296	296	7.29	7.39	41	35.6			56
729	90	M	5.55	Y		0		1	1	1	White	Not Hispanic or Latino	0			10	37.4		164		82		116		99				0		7.2		5.73		0.35		137		20		114		7.44		37		2
730	81	M	1.56597			0				1	White	Not Hispanic or Latino	0			9	36.6		129		72		106		72		18		0		7.6		5.45		0.47		139		35		95		7.36		36		0.7		19
731	64	M	6.02014			0				1	White	Not Hispanic or Latino	1	3.27	6.02	6	36.8	36.8	112	112	64	64	75	75	80	80	18	18	0		14.4	11.8	11.31	8.67	0.24	0.42	138	139	9	8	168	95			33.8	29.4
732	61	F	4.82292			0				1	White	Not Hispanic or Latino	0			12	37		132		60		84		95				0		5		3.11		0.13		131		12		115		7.45		28.1				57
733	74	F	2.94583	Y		0				1	White	Not Hispanic or Latino	0			13	37.2		113		69		82		80				0		9.6		4.17		0.12		132		9		127				36.5
734	100	M	5.07153	Y		0				1	White	Not Hispanic or Latino	0			12	36.7		97		61		76		80				0		13		10.8		0.13		136		24		101				32.3
735	78	F	17.0528			0				1	White	Not Hispanic or Latino	1	3.07	17.05	7	34.5	34.5	110	110	80	80	86	86	95	95	22	22	0		19.1	16.2	14.63	14.04	0.09	0.01	148	148	14	16	348	348			35	35	8.2	11.1	59
736	80	M	3.02153	Y		0				1	White	Not Hispanic or Latino	0			17	37.9		155		76		94		90		22		0		11.6		9.12		0.05		132		22		120				31.8
737	38	M	2.01944			0				1	White	Not Hispanic or Latino	0			0	36.7		158		112		123		120		20		0	5.2	6.4		5.1		0.14		140		9		149		7.4		48.9				88
738	79	M	5.97986	Y		1			1	1	White	Not Hispanic or Latino	0			14	36.9		97		54		68		85		24		0	10.8	6.4		5.08		0.05		135		16		107		7.38		33.1		1.6		124
739	77	M	4.24236	Y		0				1	White	Not Hispanic or Latino	1	2.11	4.24	11	36.4	36.6	147	147	80	77	97	89	57	58	18	22	0		9.4	6.7	4.93	4.93	0.22	0.22	143	141	29	25	123	182	7.37	7.4	34.1	29.3	1		40
740	87	F	9.57361	Y		0				1	White	Not Hispanic or Latino	1	3.91	9.57	8	38.2	37.8	142	108	67	53	84	64	87	77		27	0		14.7	17.8	7.75	8.5	0.11	0.01	139	136	19	19	138	141	7.5	7.5	34.9	29	1.4	2.4	61
741	95	M	1.00278			0				1	White	Not Hispanic or Latino	0			10	39.5		180		85				108				0		13.3		12.05		0.14		140		61		207		7.43		40.1		2
742	58	F	7.82708	Y		0	1		1	1	White	Not Hispanic or Latino	1	3.56	7.83	10	36.6	36.9	145	165	79	88	101	106	100	123	24	37	0		7	14.8	5.63	12.13	0.05	0.06	143	139	12	12	92	138	7.27	7.14	37.9	36.2	1.2		77
743	33	M	0.959722			0				1	White	Not Hispanic or Latino	0			0	37.8		128		91		99		121				0		14.6		9.99		0.41		141						7.43		42.7		0.61		70
744	77	F	3.89514			0				1	White	Not Hispanic or Latino	0			5	36.6		131		70		86		113		18		0		5.4		3.26		0.06		139		11		108				37.7		0.99
745	83	M	12.4299	Y	1	1			1	1	White	Not Hispanic or Latino	1	2.76	12.43	11	36.8	37.2	115	78	75	39	82	42	101	108	22	23	1		9.1	10.7	5.32	8.59	0.12	0.01	136	130	26	51	114	193	7.42	7.3	38.4	37.8	1.8	3.95	38
746	98	F	4.77431	Y		0				1	White	Not Hispanic or Latino	0			10	37.099		144		43		78		71		14		0		12.6		9.48		0.13		135		17		122				38.3
747	69	F	1.09028			0				1	White	Not Hispanic or Latino	0			11	36.3		131		69		85		87				0		5.7		3.19		0.05		140		10		137				38.6
748	63	F	2.08681			0				1	White	Not Hispanic or Latino	0			7	36.3		117		61		87		69		22		0	222.1	10.3		7.48		0.21		138		5		35				29.9		0.54
749	78	M	1.81944			0				1	White	Not Hispanic or Latino	0			13	36.9		145		96		106		100		24		0		24.4		20.75		0.23		137		13		138		7.39		37		1.84		18
750	91	F	4	Y		0				1	White	Not Hispanic or Latino	0			10	38		152		66		67		100		20		0		16.5		12.55		2.04		140		33						29.7
751	77	F	2.66944	Y		0				1	White	Not Hispanic or Latino	0			13	36.7		123		70		83		86		16		0		11		8.64		0.35		144		22		100				29.8
752	96	M	10.8472	Y		0	1		1	1	White	Not Hispanic or Latino	0			15	36.4		107		67		76		95		18		0		7.9		5.62		0.47		140		25		124				36.3
753	97	M	2.71111	Y		0				1	White	Not Hispanic or Latino	1	0.7	2.71	14	36.6	36.6	109	109	39	39	57	57	69	69	16	16	0		8	8	6.32	6.32	0.1	0.1	137	137	56	56	175	175			24.9	24.9	1.4	1.4
754	97	F	1.35625	Y		0				1	White	Not Hispanic or Latino	0			15	36.4		104		66		72		91		22		0		8.9		5.79		0.33		138		40		108				42.1
755	79	M	16.7347	Y		0				1	White	Not Hispanic or Latino	1	10.94	16.73	9	38.7	38.7	128	128	77	77	90	90	83	83	22	22	0		11.4	8.6	8.9	7.95	0.1	0.15	139	139	27	27	203	203	7.41	7.41	45.2	37	1.2	1.2	134
756	80	M	1.71736			0				1	White	Not Hispanic or Latino	0			8	37.3		121		70		80		108				0		7.1		4.47		0.13		138		17		123				35.9		0.85
757	63	F	4.84097			0				1	White	Not Hispanic or Latino	0			5	37.8		168		71		103		118				0		17		14.02		0.32		134		16		117				36.2		1.3
758	80	F	9.77708	Y		0		1	1	1	White	Not Hispanic or Latino	0			13	36.8		99		56				76				1	187.8	12.8		10.93		0.24		133		25		96		7.36		29.7		0.86
759	93	M	9.04583			0				1	White	Not Hispanic or Latino	1	1.12	9.05	12	36.5	36.8	134	110	94	68	103	77	102	93	22	21	0		9	11.5	6.84		0.15		142	142	30	22	135	112	7.37	7.43	37.3	35.6	1.8		41
760	83	M	3.31319			0				1	White	Not Hispanic or Latino	1	0.51	3.31	8	37.8	37.8	115	115	68	68	77	77	77	77	15	15	0		15.6	15.6	10.86	12.21	0.07	0.02	141	141	23	23	126	126	7.43	7.43	31.1	31.1	1.5	1.5	112
761	92	M	4.03819	Y		0				1	White	Not Hispanic or Latino	0			9	36.4		153		76		99		65		22		0	6.8	8.5		6.34		0.13		136		17		130				38.2
762	89	M	3.01389			0				1	White	Not Hispanic or Latino	0			8	38.2		144		63		86		72				0	136.6	8.8		7.28		0.21		140		26		107				31.1
763	98	F	0.620833	Y		0				1	White	Not Hispanic or Latino	0			8	36.3		130		86				81				0		8.4		4.53		0.35		139		11		95				46.9
764	86	F	10.9181	Y		0				1	White	Not Hispanic or Latino	1	1.24	10.92	7	37	37.4	138	106	56	54	75	66	91	111		20	0		22	17.9	19.75		0.16		142	142	13	17	108	117	7.47		32.6	29.3	1.5	1	81
765	87	M	2.05208			0				1	White	Not Hispanic or Latino	0			5	36.4		155		70		80		73		18		0		8.5		6.47		0.13		142		36		115				41.4
766	96	F	2.93958	Y		0				1	White	Not Hispanic or Latino	0			10	36.9		154		60		78		94				0		14.1		11.16		0.06		141		17		141				39.7		1.9
767	62	M	1.74236			0				1	White	Not Hispanic or Latino	0			9	36.9		148		108		124		95		20		0		11.5		8.45		0.31		139		23		320				45
768	69	F	1			0				1	White	Not Hispanic or Latino	1	0.51	3.59	4	37.1	37.1	170	170	69	69	94	94	102	102	20	20	0		4.4	5.2	2.2		0.1		138	139	7	6	109	94	7.44		41.6	39.8	4.8	3.8	58
769	59	M	2.63264			0				1	White	Not Hispanic or Latino	0			12	36.9		127		65		86		69		20		0		15.9		14.25		0.11		138		24		176				39.7		0.75
770	79	M	1	Y		0				1	Black or African American	Not Hispanic or Latino	0			8	38.1		149		54		74		85		25		0		9.5		6.49		0.19		135		19		115				36.2
771	45	M	1.61597			0				1	White	Not Hispanic or Latino	0			3	37.6		147		81		103		84				0		7.7		4.59		0.12		137		13		100				41.1		0.7
772	41	M	16.8507	Y		0	1		1	1	Other	Not Hispanic or Latino	0			4	36.8		100		72		76		98		21		0		14.1		9.87		0.13		126		39		182		7.59		36.2		1.9		66
773	70	M	2.76181			0				1	White	Not Hispanic or Latino	0			8	37		104		66		73		94		20		0		8.9		6.56		0.1		134		25		107				39.3		1.7
774	93	F	6.62014	Y		1			1	1	White	Not Hispanic or Latino	1	3.4	6.62	14	38	37.3	133	138	57	76	76	89	88	130	24	33	0		7.5	11.8	5.98	9.78	0.1	0.03	146	145	41	41	166	186	7.44	7.41	31.8	32.5			77
775	57	F	2.63403			0				1	Other	Not Hispanic or Latino	0			5	36.4		119		84		92		93		22		0	65.1	13.7		8.39		0.35		137		11		401		7.35		46		2.8		25
776	86	F	3.65208			0				1	White	Not Hispanic or Latino	0			7	37.4		121		43		64		77		16		0	63	6.7		5.12		0.07		131		36		134				29.6		0.87
777	48	F	4.54028			0				1	White	Not Hispanic or Latino	1	1.73	4.54	2	36.1	36.1	121	121	80	80	90	90	68	68	19	19	1		9.6	9.6	7.3	7.3	0.06	0.06	144	144	15	15	149	149	7.25	7.25	40.3	40.3	2.2	2.2	60
778	94	F	3.55625	Y		0	1		1	1	White	Not Hispanic or Latino	0			9	36.6		137		73		90		84				0		13		11.28		0.06		138		15		111				35.3
779	63	F	1	Y		0				1	White	Not Hispanic or Latino	0			4	37.5		148		96		93		92		26		0		8.6		5.92		0.19		139		13		151				44.5
780	37	M	10.7903			0				1	White	Not Hispanic or Latino	1	3.94	10.79	0	37.9	37.9	124	124	68	68	75	75	104	104	19	19	0		17.9	12.3	15.73	4.64	0.06	0.06	137	139	6	4	218	166	7.32	7.4	46.2	40.9	1.56	1.3	27
781	94	F	10.5847	Y		1			1	1	White	Not Hispanic or Latino	1	0.52	10.58	14	36.9	37.2	161	151	71	55	95	81	60	68	20	19	0	13	11.1	11.3	6.12	7.96	0.29	0.13	140	139	60	38	108	172	7.47		33.7	32.6			54
782	79	M	2.7875	Y		0				1	White	Not Hispanic or Latino	0			18	36.6		105		57		66		102		22		0	9.1	8.9		7.28		0.12		143		40		118				38		3.7
783	104	M	6.65764	Y		0				1	White	Not Hispanic or Latino	0			13	36.8		128		80		97		108				0		10.7		8.15		0.13		140		33		141				40.6		1.23
784	65	F	3.0125			0				1	White	Not Hispanic or Latino	0			8	36.8		115		50		64		72		18		0		5.9		3.79		0.11		138		33		145				29.1
785	84	F	1.79167			0				1	White	Not Hispanic or Latino	0			6	36.8		113		54		69		107				0		10.8		8.38		0.36		135		17		103				36.5		1.3
786	40	F	0.95			0				1	White	Not Hispanic or Latino	0			4	36.9		102		78		88		71		16		0	14.2	6.6		4.01		0.16		141		11		80				33.6
787	90	M	7.76319	Y		0		1	1	1	White	Not Hispanic or Latino	1	2.69	7.76	10	32.3	32.3	137	137	71	71	87	87	69	69	13	13	1		6.4	6.2	5.14	5.34	0.32	0.14	143	143	52	49	99	122	7.38	7.26	39.9	35.2	2.63	1	40
788	63	F	5.55208			0				1	White	Not Hispanic or Latino	1	0.91	5.55	10	36.6	36.6	135	135	118	118	121	121	65	65	12	12	0		14.2	14.2	10.42	10.42	0.07	0.07	143	143	29	29	124	124	7.34		33.1	33.1	0.9	0.9	21
789	75	F	0.924306	Y		0				1	White	Not Hispanic or Latino	0			8	36.9		117		58		75		98		20		0		11.7		9.37		0.07		140		19		124				41.3		1.4
790	82	F	1.91042	Y		0				1	White	Not Hispanic or Latino	0			8	37		129		59		71		75		16		0		12.5		9.81		0.21		140		16		116				41.3		2.45
791	88	M	13.5028	Y		0				1	Hispanic or Latino	Hispanic or Latino	1	4.67	13.5	15	37.4	37.4	179	179	119	119	135	135	144	144	29	29	0		10.4	9.2	6.63	9.94	0.35	0.15	145	142	23	22	157	128	7.4	7.45	39	38.5	1.55		33
792	73	M	2.875			0				1	White	Not Hispanic or Latino	0			5	36.799		130		87		100		118				0		12.2		8.7		0.79		138		12		115				47.6
793	57	F	6.17639			0				1	White	Not Hispanic or Latino	1	0.58	6.18	6	39.1	36.7	144	93	69	53	87	62	116	90	24	20	0		16.2	14.1	14.18	12.74	0.16	0.11	135	140	25	28	224	175	7.33	7.33	38.7	33	2.5	0.9	72
794	68	M	3.90972			0				1	White	Not Hispanic or Latino	0			12	36.9		106		65		79		88				0		4.9		1.49		0.08		137		28		159				32.4
795	84	F	5.13125			0				1	White	Not Hispanic or Latino	0			8	37.2		148		50		74		61				0		14.5		10.83		0.08		137		10		106				36.3
796	80	F	11.3701	Y		1			1	1	White	Not Hispanic or Latino	1	1.21	11.37	9	36.1	36.1	118	118	77	77	87	87	96	96	15	15	0		7.8	5.1	5.46	3.86	0.16	0.06	134	140	15	12	105	90	7.26	7.32	39	35.1	1.4	1.4	31
797	92	M	1.26528	Y		0		1	1	1	White	Not Hispanic or Latino	0			7	36.4		106		50		67		51		21		0		11.1		8.49		0.07		142		37		112		7.4		31.2		0.64		36
798	85	M	6.38056			0				1	White	Not Hispanic or Latino	1	0.59	6.38	6	37.1	37.1	111	111	62	62	68	68	143	143	26	26	0	7.6	9.4	9.4	8.18	8.18	0.1		141	141	18	18	148	148			39.5	39.5	4.3	4.3
799	53	F	1.20972			0				1	White	Not Hispanic or Latino	0			3	36.1		101		60		74		104		20		0		17.9		14.13		0.07		140		9		128				39.4
800	46	M	15.4819			0				1	Unknown	Unknown	1	7.42	15.48	1	37.2	38	150	134	71	69	90	85	103	106	16	16	0		25.5	10.1	20.79		0.33		143	137	12	18	143	107	7.22	7.31	35	30.3	2.1		339
801	84	M	1.82292			0				1	White	Not Hispanic or Latino	0			9	37.9		156		68		97		123				0		12.7		10.54		0.08		134		13		140				46.8		1.3
802	99	F	3.81389	Y		0	1		1	1	White	Not Hispanic or Latino	0			6	36.9		139		66		82		67				0		8.2		5		0.82		141		27		99				37.8
803	90	M	1.63264			0				1	White	Not Hispanic or Latino	1	0.58	1.63	6	36.4	36.4	129	134	94	75	103	87	93	90	22	16	0		12.4	12.4	11.18	11.18	0.19	0.19	143	143	40	40	151	151	7.27	7.27	39.4	39.4	1.3	1.3	67
804	78	F	2.89028	Y		1			1	1	White	Not Hispanic or Latino	0			6	36.9		151		79		95		104		15		0		16.1		12.88		0.89		133		10		76		7.37		34		1.3		28
805	72	M	2.81597			0				1	White	Not Hispanic or Latino	0			14	39.4		139		54		74		78				0		13.5		11.65		0.06		132		46		69		7.38		37.2		2.2		23
806	33	F	1	Y		0				1	White	Not Hispanic or Latino	1	1.54	5.57	6	36.8	37.8	201	164	103	73	146	96	97	91	22	21	0		12.3	10.9	10.65	6.11	0.83	0.34	135	138	38	13	350	90	7.31		33.3	29.7	2		49
807	63	M	5.01389	Y		0				1	White	Not Hispanic or Latino	0			10	36.9		127		75		103		92				0		9.8		7.8		0.1		142		51		80				30.3
808	79	M	3.70347	Y		0				1	White	Not Hispanic or Latino	0			4	36.5		100		59		68		67		18		0	92.9	10.8		7.13		0.12		124		13		109		7.41		38.9		1.03		21
809	75	F	1.16875	Y		0	1		1	1	White	Not Hispanic or Latino	0			8	36.6		127		71				84				0		11.4		7.8		0.8		136		15		116				35.9
810	71	F	5.16319			0				1	White	Not Hispanic or Latino	0			4	36.8		142		73		85		88				0	191.4	21		17.28		0.11		133		73		118				32.8		1.2
811	79	M	2.67153	Y		0				1	White	Not Hispanic or Latino	0			6	36.6		122		72				102				0		15.7		12.9		0.46		135		14		78				39.6		1.08
812	60	F	12.0632	Y	1	1			1	1	White	Not Hispanic or Latino	1	11.8333	12.0632	4	36.6	36.2	72	107	42	59	52	75	88	74	24	22	0		21.4	23.1	19.26	19.26	0.06	0.06	125	130	15	8	283	186	7.34	7.34		31.8	2.9	1.7	54
813	84	M	5.59097	Y		0				1	White	Not Hispanic or Latino	0			5	37.1		125		70		88		133				0		6		4.55		0.12		140		30		114		7.32		39.1		2.6
814	66	F	3.26389			0				1	White	Not Hispanic or Latino	0			7	39.1		123		106		112		90				0		18.3		16.33		0.05		139		20		147				47.3		2.3
815	84	M	1	Y		0				1	White	Not Hispanic or Latino	0			6	37.9		130		78		92		85		20		0		11.2		9.17		0.33		138		17		97				31.2		1.55
816	70	F	6.32986	Y		0		1	1	1	White	Not Hispanic or Latino	1	2.51	6.33	12	37.6	38.4	169	169	126	126	137	137	78	92	20	26	1	96.2	8.6	7.2	7.99	6.59	0.13		136	136	54	51	293	293	7.26	7.26	41	41	2.53	3.8	29
817	89	F	3.00764	Y		0				1	White	Not Hispanic or Latino	0			5	37.1		127		76		93		103				0		5.9		3.25		0.22		143		13		82				44.2		1
818	76	M	1.15347	Y		0	1		1	1	White	Not Hispanic or Latino	0			5	36.7		108		68		74		64		20		0		4		2.39		0.13		138		23		125				35.1
819	75	M	1.86319	Y		0				1	White	Not Hispanic or Latino	0			8	36.4		141		72		83		98		24		0		11.6		9.88		0.07		143		19		107				42.2
820	65	M	2.89653			0				1	White	Not Hispanic or Latino	0			6	37.6		108		46				119				0		21.3		18.45		0.11		135		68		194				37.2
821	95	F	5.58681	Y		0		1	1	1	White	Not Hispanic or Latino	0			7	36.599		153		81		100		91		0		0		11.1		8.31		0.12		134		13		119				39.8
822	70	M	1.97153	Y		0				1	White	Not Hispanic or Latino	0			4	36.5		162		96				92				0	209	13.2		10.2		0.1		133		21		122				34.6
823	92	M	2.72917	Y		0				1	White	Not Hispanic or Latino	1	0.64	2.73	12	36.7	36.7	105	105	46	46	62	62	82	82	22	22	0		3.5		2.39		0.07		139		22		145				41.9		2.12
824	82	M	5.08472	Y		0				1	White	Not Hispanic or Latino	1	1.07	5.08	15	36.6	36.6	95	95	50	50	61	61	53	53	15	15	0		11.9	10.1	6.84	6.84	1.04	1.04	143	145	30	31	95	89	7.36		26	28.9			23
825	85	M	1.89167	Y		0	1		1	1	White	Not Hispanic or Latino	0			6	36.6		130		67		92		98		20		0		16.6		13.6		0.12		134		17		87				33.5
826	73	F	4.20764			0				1	White	Not Hispanic or Latino	1	0.33	4.21	6	36.9	36.9	100	100	75	75	81	81	86	86	19	19	0		11		8.28		0.34		142		19		111		7.42		33		0.9		55
827	56	F	2.90486			0				1	White	Not Hispanic or Latino	0			3	36.6		120		99		105		70		16		0		11.4		7.82		0.18		143		7		96		7.41		41.3
828	60	F	1.85764			0				1	White	Not Hispanic or Latino	0			7	36.2		158		104		121		106				0		8		5.29		0.19		139		14		121				43.1		0.8
829	50	M	5.12639			0				1	White	Not Hispanic or Latino	1	1.02	5.13	2	36.2	36.2	145	145	81	81	95	95	91	91	22	22	0		11.2	8.9	9.09	6.47	0.12	0.16	142	142	10	10	89	89	7.37	7.37	50.5	50.4	1.2		84
830	76	F	1.76944			0				1	White	Not Hispanic or Latino	0			4	36.9		120		66		81		78				0		12.6		9.66		0.1		136		9		102				38.3
831	81	M	2.92639			0				1	White	Not Hispanic or Latino	0			8	37.1		147		67		94		71				0		14.9		11.26		0.09		136		26		105				32.8		1.2
832	86	M	5.05764			0				1	Unknown	Unknown	0			5	37.2		133		74		97		89				0	140.1	8.4		6.35		0.22		137		18		133		7.45		32				86
833	69	M	0.710417			0				1	White	Not Hispanic or Latino	0			7	37.2		145		90		99		98		20		0		9.9		7.93		0.14		143		15		147				38.2
834	95	M	4.0875	Y		0		1	1	1	White	Not Hispanic or Latino	0			10	36.6		154		97		110		96				0		7.5		4.78		0.07		143		21		120				42.1
835	37	F	1.81597			0				1	White	Not Hispanic or Latino	0			1	39		139		76		97		110		22		0	62.7	16.1		12.51		0.25		136		7		147				39.1
836	72	F	1.66528			0				1	White	Not Hispanic or Latino	0			9	36.7		154		64		91		82				0		11		8.07		0.74		136		35		310				33.7		0.7
837	75	M	14.0083			0				1	White	Not Hispanic or Latino	0			7	36.8		165		91		110		94		22		0		11.3		8.85		0.19		125		15		132				32.8		2.77
838	65	M	9.02222	Y		0				1	White	Not Hispanic or Latino	0			13	37.3		146		78		95		88		16		0		10.1		5.5		0.2		135		16		100				28.6		1.1
839	86	F	3.63264			0				1	White	Not Hispanic or Latino	0			6	38.7		125		62		83		89		16		0	43.9	6		3.94		0.06		135		17		99				33.7		0.57
840	59	F	1.94306			0				1	White	Not Hispanic or Latino	0			2	36.3		101		64		76		69		16		0		14.4		10.03		0.48		137		10		93				43.1		0.7
841	79	M	2.03958			0				1	White	Not Hispanic or Latino	0			17	37.8		131		70		90		68				0		23.1		21.13		0.17		140		21		135				37.3		2
842	79	F	1.83542	Y		0				1	White	Not Hispanic or Latino	1	0.69	1.84	11	36.8	36.8	85	85	62	62	67	67	76	76	32	32	0		15.5	18.4	11.44	15.5	0.06		139	141	17	18	136	136			41.2	38.8	0.88
843	55	M	3.03542			0				1	White	Not Hispanic or Latino	0			6	37.2		135		88		101		84				0		5.5		3.05		0.09		138		18		199				39.8
844	78	M	3.81667	Y		0				1	White	Not Hispanic or Latino	0			9	37.4		136		85				71				0		11.1		7.92		0.4		136		19		141				32.4
845	88	F	3.51181	Y		0				1	White	Not Hispanic or Latino	0			9	37.4		148		60		80		76				1		8.9		5.44		0.29		141		20		90		7.31		34.2		1.3
846	79	F	2.24028	Y		0				1	White	Not Hispanic or Latino	0			9	37.4		96		49		66		88		22		0		12.3		10.8		0.33		138		25		138				37.6		1.55
847	98	F	2.36458	Y		0				1	White	Not Hispanic or Latino	0			13	37		146		50				86				0	89.4	12.6		11.1		0.1		138		17		138				38.8
848	89	M	1.12569	Y		0				1	White	Not Hispanic or Latino	0			10	36.3		127		66		80		64		16		0		7		4.63		0.22		142		31		76				45.4
849	23	M	4.26875			0				1	White	Not Hispanic or Latino	1	1.2	4.27	0	36.8	36.8	74	74	40	40	49	49	131	131	20		0	195.1	9.8	11	8.47	9.13	0.09		143	139	11.5	7	91	99			36.6	30.5	2.4	2.3
850	92	M	2.74306	Y		0				1	White	Not Hispanic or Latino	0			11	36.6		147		77		94		87		28		0		9.4		6.56		0.35		141		20		77				44.9
851	76	F	4.13611			0				1	White	Not Hispanic or Latino	0			13	36.8		125		57		76		61		15		0		9.2		6		0.34		141		26		78				30.5
852	85	F	4.20972			0				1	White	Not Hispanic or Latino	0			12	36.3		182		61		101		53				0		8.4		6.98		0.06		126		13		146				42.2		2.6
853	86	F	1.75694	Y		1			1	1	White	Not Hispanic or Latino	0			8	36.5		137		85		102		72				0		14.8		12.72		0.11		139		27		187				42.5		1.2
854	69	M	1.62083			0				1	White	Not Hispanic or Latino	0			8	37.4		154		86		102		82		16		0		159		4.77		0.08		141		15		174				34.6		1.3
855	71	F	4.62639	Y		0		1	1	1	White	Not Hispanic or Latino	0			9	37.1		118		70		86		100				0		12.4		7.77		0.05		140		25		190		7.53		43		2.8		34
856	89	F	2.23542	Y		0				1	White	Not Hispanic or Latino	0			5	36.3		116		61		79		83		20		1	11.7	7.3		4.95		0.24		140		19		111		7.39		36		1.2		42
857	75	M	1.74167			0				1	White	Not Hispanic or Latino	0			9	36.7		108		71		83		112				0		10.1		7.37		0.11		139		27.3		319				35.5
858	48	M	3.70972			0				1	White	Not Hispanic or Latino	0			3	36.5		94		79		86		96				0		6		3.73		0.2		134		18		93		7.41		34.7				23
859	94	M	4.47083	Y		0				1	White	Not Hispanic or Latino	1	1.45	4.47	6	36.5	36.5	94	165	73	80	82	79	101	111	25	6	0		24.3	21.6	19.36	19.04	0.05	0.01	140	144	25	25	159	139	7.32	7.37	46	43.3	2.28		42
860	68	F	10.9326	Y		0				1	White	Unknown	1	5.91	10.93	8	36.5	36.5	117	117	46	46	62	62	53	53	18	18	0		11.8	11.8	9.43	9.43	0.14	0.14	137	137	69	69	193	193	7.3	7.3	30.5	30.5	0.9	0.9	139
861	82	M	3.10764			0				1	White	Not Hispanic or Latino	0			9	37.3		124		65		85		78				0		12.5		11.36		0.11		136		80		135				33.1		2.8
862	67	F	4.97986			0				1	White	Not Hispanic or Latino	0			6	36.6		136		77		83		80		24		0		11.4		9.01		0.47		142		31		129				28.1
863	57	M	8.6375			0				1	White	Not Hispanic or Latino	1	7.81	8.64	3	36.5	36.7	147	147	98	98	109	109	105	105	22	22	0	55.1	10.8	7.1	8.27	4.24	0.1	0.17	135	138	8	8	90	92	7.27	7.27	34.2	29.2	0.9	0.9	75
864	90	M	2.97778	Y		0		1	1	1	White	Not Hispanic or Latino	0			11	35.8		104		56		59		79		22		0		9		6.38		0.13		137		17		158		7.37		39.5
865	29	F	3.89236			0				1	Black or African American	Not Hispanic or Latino	1	1.66	3.89	6	37	37	177	177	90	90	109	109	124	124	52	52	0	3.8	7.3	7.3	4.51	4.51	0.13	0.13	136	137	64	64	113	161	7.42	7.45	26	25.1	0.61		48
866	108	F	5.64444	Y		0				1	White	Not Hispanic or Latino	0			8	36.6		122		62		77		78				0		6.6		3.83		0.23		136		12		118				43.6
867	55	F	2.27431			0				1	White	Not Hispanic or Latino	1	1.09167	2.27431	5	37	36.3	198	105	80	60	119	74	118	100	30	22	0		13.7	17.1	9.25		1.45		137	136	9	10	132	97	7.42	7.42	37.2	31.2	1.9		81
868	77	F	29.184	Y		1			1	1	White	Not Hispanic or Latino	1	1.59	29.18	21	35.4	35.4	101	101	53	53	64	64	75	75	26	26	1		11.6	11.2	10.17	10.37	0.07		141	138	47	48	80	80	7.32		22	32.3	0.84	0.8	26
869	76	F	2.13472	Y		0				1	White	Not Hispanic or Latino	0			12	38.2		148		68		130		82		24		0		8.4		6.25		0.38		137		19		106				30.5
870	83	M	6.525	Y		0		1	1	1	White	Not Hispanic or Latino	0			11	36.4		106		69		77		73		18		1		8		6.64		0.09		139		77		68		7.26		44		1.2		23
871	33	F	3.42639	Y		0				1	White	Not Hispanic or Latino	1	1.32	3.43	6	37	36.8	140	149	57	63	78	83	84	89	15	27	0		6.4	6.9	4.62	4.31	0.15	0.06	133	132	19	20	555	246	7.25	7.39	37.3	36.7	1.9	3.5	96
872	73	M	3.48472	Y		0				1	White	Not Hispanic or Latino	0			11	36.4		120		69		74		63				0		8.1		4.44		0.18		136		22		98				42.1
873	58	F	4.38542			0				1	White	Not Hispanic or Latino	1	1.17	4.39	3	37.2	36.9	104	104	63	63	72	72	96	96	19	19	0		17.8	10.7	15.39	8.73	0.09	0.25	133	139	9	7	146	89			29.9	23.6	1.6
874	63	M	4.78125	Y		0				1	White	Not Hispanic or Latino	0			12	37.4		142		78		93		101		24		0		17.6		14.14		0.13		135		14		114				32.8		1.6
875	32	F	1.47708			0				1	White	Not Hispanic or Latino	1	0.48	1.48	3	35.9	36.8	94	94	52	52	62	62	91	87	13	20	1	27.7	7.8	7.8	4.18	4.18	0.47	0.47	140	140	6	6	91	91			35.5	35.5	1.18
876	74	M	3.96806			0				1	White	Not Hispanic or Latino	1	1.97	3.97	6	36.3	36.3	194	194	98	98	123	123	67	67	21	21	0		17.2	15.1	14.45	15.36	0.13	0.05	139	139	20	19	114	132	7.36		49	45	1.3		36
877	86	F	4.09375			0				1	White	Not Hispanic or Latino	0			7	36.6		117		70		81		81				0		13		11.24		0.1		136		10		103				41.7		1.1
878	91	F	1.32222	Y		1			1	1	White	Not Hispanic or Latino	0			8	36.8		145		52		109		60		20		0		9.6		7.21		0.15		131		27		116		7.37		32		1.1		24
879	89	F	16.8028			0				1	White	Not Hispanic or Latino	0			7	36.6		156		79		95		98		22		1	230.6	9.4		3.91		0.09		136		19		117				36.1		1.2
880	80	F	3.31667			0				1	White	Not Hispanic or Latino	0			14	37.5		123		66		77		83				0		17.4		13.92		0.31		133		20		176				36.1
881	72	M	1	Y		0				1	White	Not Hispanic or Latino	0			4	37.1		116		62		85		95				0		13.1		10.7		0.18		133		12		105				41.9
882	87	F	1.16806	Y		0				1	White	Not Hispanic or Latino	0			5	36.6		113		56		75		87				0		8.8		6.81		0.13		140		9		112		7.36		33		0.36		27
883	83	M	1.85278	Y		0				1	White	Not Hispanic or Latino	0			6	36.7		85		58		67		94				0		10.4		8.72		0.05		134		26		119				39.9		2
884	85	F	3.95833			0				1	White	Not Hispanic or Latino	0			6	37.2		159		65		90		81		20		0		15.2		11.19		0.29		134		19		240		7.45		34.8				67
885	56	M	1.51042			0				1	White	Not Hispanic or Latino	0			2	36.6		144		70		95		68				0		6.4		4.15		0.05		144		15		110				42.8
886	101	F	4.76389	Y		0	1		1	1	White	Not Hispanic or Latino	0			7	36.2		136		75		87		112		19		1		4.7		3.42		0.06		141		24		97				39.1		1.4
887	75	F	7.26597	Y		1			1	1	White	Not Hispanic or Latino	0			8	36.8		97		53		68		110				0		10.3		9.04		0.16		137		30.5		118		7.449		18.5				92.6
888	69	M	4.90972			0				1	White	Not Hispanic or Latino	0			7	36.1		133		80		98		94		20		0		12.4		8.61		0.23		139		14		97				44.6		1.5
889	44	M	2.26528			0				1	Hispanic or Latino	Hispanic or Latino	0			2	36.9		150		100		117		109				0	128.2	9.5		6.3		0.05		131		12		272				38.7		1.4
890	89	M	4.17569	Y		0				1	White	Not Hispanic or Latino	1	0.82	4.18	7	36	36	86	87	47	47	57	57	64	58	8	8	0		16.3	16.3	19.98	12.79	1.55	1.06	140	140	22	22	85	85	7.36	7.36	21.8	21.8	0.5	0.5	78
891	77	F	3.57431	Y		0				1	White	Not Hispanic or Latino	0			11	36.7		108		44		60		73		30		0		12.3		10.28		0.05		134		56		126		7.51		28.2		0.31		127
892	49	F	6.21319			0				1	White	Not Hispanic or Latino	0			1	38.1		116		72		93		110				0	59.2	10.9		9.36		0.08		139		7		93		7.43		33.5				60
893	74	F	6.19444			0				1	White	Not Hispanic or Latino	0			11	36.6		155		53		87		76				0		11		8.89		0.05		143		104		122				34.6
894	96	F	3.82431	Y		0				1	White	Not Hispanic or Latino	0			8	37.4		143		98				102				0		8.5		6.29		0.12		137		25						36.1
895	87	M	1.75278	Y		0	1		1	1	White	Not Hispanic or Latino	0			9	36.5		129		69		82		67		19		0		11		8.56		0.05		141		18		300				42.6
896	94	M	3.99167	Y		0				1	White	Not Hispanic or Latino	0			10	36.3		124		74		91		63				0	276.5	15.3		13.36		0.07		139		46		114				39
897	33	M	20.9451			0				1	White	Not Hispanic or Latino	0			0	38		125		74		77		110				0	285.1	14.3		12.45		0.22		136		9		234				37		1
898	43	M	2.11667	Y		0				1	White	Not Hispanic or Latino	0			9	37.1		171		90		110		80		24		0		8.9		6.9		0.54		138		40		223				33.5		1.71
899	99	F	1.90278	Y		0				1	White	Not Hispanic or Latino	0			7	36.6		142		62				71				0		12.8		9.54		0.07		131		21		112				41
900	81	F	4.75347	Y		0				1	White	Not Hispanic or Latino	0			9	36.9		134		95		100		90		21		0		4.2		2.52		0.07		136		37		120				31.8
901	62	M	2.62847			0				1	White	Not Hispanic or Latino	0			11	36.6		135		76		90		100				0		20.5		16.07		0.11		139		20		207		7.42		39.4		2.32		35
902	57	M	64.1653	Y		0				1	White	Not Hispanic or Latino	1	0.86	64.17	6	37.6	36.8	170	137	107	85	114	97	120	120	22	25	0		16.9	18.1	13.52	12.58	0.11	0.11	139	135	23	25	81	102	7.36	7.36	35.4	30.2	0.9	0.9	115
903	79	M	1.86111	Y		0				1	White	Not Hispanic or Latino	0			13	37.1		132		68		82		97		16		0		15		8.9		0.25		143		19		96				31.3
904	88	F	2.76111			0				1	White	Not Hispanic or Latino	0			5	36.7		151		66		87		100				0	171.1	5		3.93		0.13		132		10		112		7.4		33.1
905	80	M	4.82569			0				1	White	Not Hispanic or Latino	0			9	37.2		139		71		94		94				0	241.4	13.6		10.6		0.76		132		49		279				39.8		2.5
906	90	M	0.949306	Y		0				1	White	Not Hispanic or Latino	0			12	37.6		99		65		77		81				0		12.1		9.34		0.19		139		38		153		7.47		39.6		2.1		63
907	85	M	1.88472	Y		0		1	1	1	White	Not Hispanic or Latino	0			8	36.5		110		63		80		65				0		13.3		10.99		0.14		138		28		96				41		1.3
908	45	M	4.65903			0				1	White	Not Hispanic or Latino	0			1	36.9		135		91		105		95		16		0		12.4		10.55		0.05		138		11		113				41.4
909	66	F	4.54653			0				1	White	Not Hispanic or Latino	1	2.67	4.55	6	36.3	36.3	102	102	63	63	73	73	62	62	9	9	1		14.1	9.7	11.48	8.42	0.06	0.05	142	141	12	14	133	129	7.21	7.44	41	40	0.8		28
910	77	F	1.55694			0				1	White	Not Hispanic or Latino	0			6	36.4		167		54		84		58				0		7.1		2.78		1.09		134		12		115				40
911	67	M	4.99931	Y		0	1		1	1	White	Not Hispanic or Latino	1	1.06667	4.99931	6	36.5	36.4	124	99	68	76	87	84	80	79	16	20	0		6.9	4.3	5.14	3.53	0.44		141	136	9	11	118	116	7.36	7.36	38.5	30.9	0.8		50
912	35	F	1.61042			0				1	Black or African American	Not Hispanic or Latino	1	1.39306	1.61042	2	36.5	36.4	156	118	91	71	113	83	102	73	19	16	0	3.6	8.4	11.7	5.74		0.15		142	139	11	11	110	225	7.29	7.29	47.5	44.5	1.9	1.9	65
913	64	M	1.18056			0				1	White	Not Hispanic or Latino	0			4	37.1		127		84				78				0		7.6		4.56		0.59		137				143		7.48		36.9				77
914	65	M	1.48056			0				1	White	Not Hispanic or Latino	0			5	36.9		138		89		108		70				0		11.7		6.53		0.2		133		23		156				30.6
915	59	M	16.3076			0				1	White	Not Hispanic or Latino	0			7	36.5		161		109		126		124		25		0		12.4		10.01		0.05		136		17		199				33.8		1.47
916	93	M	1.16042	Y		0				1	White	Not Hispanic or Latino	0			14	36.3		138		91		99		49		20		0		8.8		7.49		0.17		141		30		181				34		1.7
917	74	M	7.18681			0				1	White	Not Hispanic or Latino	1	1.99	7.19	4	36.7	36.7	124	124	69	69	83	83	57	57	20	20	0		9.1	9.1	6.63	6.63	0.06	0.06	137	137	28	28	99	99			38	38
918	76	F	2.77222			0				1	White	Not Hispanic or Latino	0			13	36.3		176		74		101		83		22		0		7.7		5.47		0.27		142		20		209				31.3
919	79	M	2.10625			0				1	White	Not Hispanic or Latino	0			8	37.5		129		79		95		85				0		8.2		5.72		0.08		139		25		112				47.7		1.8
920	80	F	0.927083			0				1	White	Not Hispanic or Latino	0			5	37.7		120		78				79				0		6.2		4.38		0.11		139		10						40.8
921	63	M	8.88125			0				1	White	Not Hispanic or Latino	0			3	37.7		152		85		105		121		16		0		11		8.05		0.05		137		12		266				29.4		1
922	32	M	10.3396			0				1	White	Not Hispanic or Latino	1	0.620139	10.3396	0	37.7	37.7	112	112	99	99	105	105	144	144	25	25	0		19.3	19.3	14.65	14.65	0.19	0.19	143	143	11	11	97	97	7.42		38.9	38.9	1.4	1.4
923	66	F	1.91806			0				1	White	Not Hispanic or Latino	0			7	39		139		62		88		102				0	237.6	11.2		8.07		0.08		138		9		151				33.2		1
924	93	M	2.93194	Y		0				1	White	Not Hispanic or Latino	0			6	36.8		104		56		66		84		22		0		8.1		6.36		0.15		142		13		140				38.6
925	65	M	9.80694			0				1	White	Not Hispanic or Latino	0			6	37		183		67		98		73		22		0		12.3		9.97		0.07		143		45		292		7.44		34.1				95
926	91	F	2.95903	Y		1			1	1	White	Not Hispanic or Latino	1	1.86	2.96	16	37.1	37.1	103	103	40	40	55	55	110	110	39	39	0		7.8	11.2	4.68	10.61	0.19	0.01	139	137	13	16	90	90	7.3	7.3	42	35.7			54
927	80	M	1.26458			0				1	White	Not Hispanic or Latino	0			6	37		154		72		90		80		16		0		19.4		14.85		0.2		140		21		158				46.4
928	73	M	3.14444			0				1	White	Not Hispanic or Latino	1	1.21944	3.14444	16	37.6	37.6	141	141	81	81	98	98	106	106	29	29	0		18.8	18.8	17.82	17.82	0.08		141	137	26	32	133	481	7.35	7.35	46.1	46.1			70
929	84	M	2.55486	Y		0	1		1	1	White	Not Hispanic or Latino	0			9	36.9		122		52		68		101		16		0		8		6.44		0.09		139		14		100				27.3		0.52
930	96	F	2.33333	Y		0				1	White	Not Hispanic or Latino	1	1.38	2.33	8	37.2	37.2	168	168	52	52	82	82	68	68	22	22	0		14.8	8.1	5.14	5.14	0.2	0.2	125	88	13	15	170	194	7.29	7.37	32.7	27.2			100
931	58	F	2.19236			0				1	Hispanic or Latino	Hispanic or Latino	1	0.86	2.19	3	37	37	99	99	86	86	89	89	118	118	20	20	0	11.7	10.4	10.4	9.74	9.74	0.2	0.01	136	136	10	10	406	406	7.4	7.4	38.3	38.3	4.9	6.9	135
932	76	F	2.69444			0				1	White	Not Hispanic or Latino	1	0.52	2.69	8	36.4	36.4	78	78	63	63	66	66	83	83	15	15	0		10	10	6.78	6.78	0.17	0.17	138	138	22	22	185	185	7.34	7.34	22.5	22.5	1.5	1.7
933	93	F	3.40069	Y		0				1	White	Not Hispanic or Latino	0			6	36.6		158		65		88		72		30		0		10.5		8.37		0.17		140		36		136		7.3		38.9		0.66		100
934	60	F	1.05903			0				1	White	Not Hispanic or Latino	0			7	37.9		136		92		95		110				0		18.1		15.82		0.23		130		8		402				42.7		3.37
935	88	M	30.8028	Y		0				1	White	Not Hispanic or Latino	0			12	37		116		64		59		83		16		0		2.7		1.4		0.51		137		12		127				34.5		1.2
936	78	F	2.96181			0				1	White	Not Hispanic or Latino	0			7	36.5		129		55		74		68		14		0		16.6		8.34		3.72		141		13		135				38.6
937	75	M	2.9375	Y		0				1	White	Not Hispanic or Latino	1	1.15	2.94	4	34.8	34.8	154	154	77	77	96	96	68	68	30	30	1		11.3	10.5	8.13	8.13	0.08	0.08	137	142	29	23	132	88	7.23	7.41	41	36.1	1.25		104
938	66	F	1.02639			0				1	Black or African American	Not Hispanic or Latino	0			3	36.3		113		63		88		75				0		5.8		4.08		0.09		134		6		108		7.38		31.5		1.11		39
939	84	M	10.7299	Y		1			1	1	White	Not Hispanic or Latino	1	1.41	10.73	6	36.8	36.9	101	130	87	59	90	75	110	95	20	20	0		11.9	8.5	10.39	6.77	0.06	0.09	128	132	20	8	103	97	7.37		35.2	35	2.2		56
940	45	M	4.76597			0				1	White	Not Hispanic or Latino	0			1	36.7		136		84		94		105				0	69.8	11.2		6.09		0.27		139		11		110		7.39		41.7
941	68	M	8.66111			0				1	White	Not Hispanic or Latino	0			10	37.5		95		82		85		103				0		10.3		6.58		0.13		139		26		70				32.7
942	61	M	2.18889	Y		0		1	1	1	White	Not Hispanic or Latino	0			13	36.6		83		49		52		82		21		0		10.7		8.4		0.5		134		17		99				48.7		1.29
943	40	M	6.14097			0				1	African American	Not Hispanic or Latino	0			1	36.9		139		94		101		121		20		0		14.6		9.46		1.01		140		8		84				33.3
944	60	M	1.79097	Y		1			1	1	White	Not Hispanic or Latino	0			8	36.6		158		72		92		51		11		0		4		2.57		0.1		131		20		94		7.41		35.9		1.3		118
945	92	M	5.83819	Y		0				1	White	Not Hispanic or Latino	0			12	36.9		185		102		119		88		24		0		9.2		7.42		0.13		135		35		123				43.6
946	81	M	1.75625			0				1	White	Not Hispanic or Latino	0			7	36.7		162		78		106		51				0		7.9		5.21		0.36		134		15		102				38.3		1.1
947	70	F	2.51597			0				1	White	Not Hispanic or Latino	0			9	36.8		139		73		83		94		20		0		11		8.76		0.15		138		18		154		7.33		38.2				29
948	56	M	0.886111	Y		0				1	White	Not Hispanic or Latino	0			8	37		154		73		91		102		17		0		9		6.26		0.12		136		81		439				38.6
949	65	M	9.57778	Y		0				1	White	Not Hispanic or Latino	0			3	36.7		127		59		59		83		16		0	64.3	12.3		8.3		0.45		141		16		92				38		0.86
950	93	M	6.85903	Y		0	1		1	1	White	Not Hispanic or Latino	0			10	36.7		135		74		90		64		18		1		7.2		3.96		0.33		142		32.4		99		7.4		30.1		1.4		71
951	91	F	7.12847	Y		0		1	1	1	White	Not Hispanic or Latino	1	2.07569	7.12847	12	36.6	36.6	170	207	90	98	117	126	69	66	22	22	1		14	14.9	11.01	7.15	0.12		135	132	13	11	166	115	7.12	7.53	41	35.5	5.91	1.6	58
952	82	F	4.91736			0				1	White	Not Hispanic or Latino	0			5	36.7		116		79		91		80				0		5.7		3.64		0.12		132		13		101		7.19		39.6		1		72
953	88	M	9.56458			0				1	White	Not Hispanic or Latino	1	2.32	9.56	14	37.1	36.9	107	107	31	31	49	49	69	69	19	19	0		53.5	53.5	3.68	3.29	0.1		135	135	82	82	346	346	7.41	7.41	29.2	29.2	1.6	1.6	76
954	49	M	3.60972			0				1	White	Not Hispanic or Latino	0			2	36.5		140		91		104		64		19		0		16.7		11.86		0.21		142		12		82		7.47		46.1				49
955	89	F	2.23611			0				1	Black or African American	Not Hispanic or Latino	0			14	36.6		137		50		79		62		22		0		17.3		14.37		0.22		137		27		90				35.8		1.04
956	55	F	4.69167			0				1	White	Not Hispanic or Latino	0			4	36.9		103		61		75		78				0		3.7		2.09		0.06		140		9		120				43.7
957	62	M	1			0				1	White	Not Hispanic or Latino	0			7	37.1		98		62		75		93		12		0	162.7	18.4		14.71		0.55		140		40		110		7.28		35		1.98		24
958	76	M	21.475	Y		0	1		1	1	White	Not Hispanic or Latino	0			6	36.3		120		51		74		44		20		0		4		2.39		0.13		138		23		125				35.1
959	37	F	1.03611			0				1	White	Not Hispanic or Latino	0			0	37.9		120		75		85		107		16		0		17.2		14.19		0.05		136		6		125				35.3		1.1
960	72	M	15.1438	Y		0				1	White	Not Hispanic or Latino	0			4	37		95		80		93		96		20		0	196.5	15.4		11.95		0.45		137		9		193				36.1
961	103	M	9.59375	Y		0		1	1	1	White	Not Hispanic or Latino	0			9	36.4		113		72		82		135		20		0		6.4		3.52		0.07		129		26		114		7.35		33.5
962	51	F	6.31181			0				1	White	Not Hispanic or Latino	1	0.96	6.31	4	36.6	40.9	98	127	62	70	100	89	70	102	0	10	0		9.5	9.5	4.14	3.78	0.07	0.01	140	139	14	14	134	139	7.4	7.49	23.1	23.1			166
963	77	M	3.84444	Y		0				1	White	Not Hispanic or Latino	0			12	36.5		132		68		89		81				0		6.9		4.16		0.48		139		13		124				36		2.6
964	70	M	2.35486			0				1	White	Not Hispanic or Latino	1	1.69306	2.35486	5	36.9	36.8	162	151	61	100	95	111	88	88	18	12	0		10.3	9.4	8.6	6.54	0.07	0.1	141	143	13	16	135	100			46.6	44.2	1.1	1.1
965	81	M	7.26458			0				1	White	Not Hispanic or Latino	0			16	36.9		146		76		76		87				0		15.5		10.62		0.27		132		8		101		7.49		41.2		1.03		69
966	87	F	4.17431			0				1	White	Not Hispanic or Latino	1	2.5	4.32	6	37.7	37.8	118	161	67	66	76	82	89	104	22	35	0		9.9	9.9	9.08	9.08	0.07	0.03	135	135	17	17	128	128	7.43	7.43	31.9	31.9	2.14		123
967	89	M	5.82083	Y		1			1	1	White	Not Hispanic or Latino	1	1.81	5.82	14	36.9	36.9	192	156	93	98	113	113	126	126	18	18	0		24	25.5	22.9	23.89	0.06	0.05	128	131	9	9	120	124	7.48	7.45	31.2	27.1	1.4		100
968	55	F	6			0				1	Unknown	Unknown	1	0.6	5.96	2	36.3	36.8	115	143	87	67			96	86			0	13.4	6.5	5.9	4.2		0.1		140	138	14	9	86	154	7.51	7.53	40.3	38.2	5.1	4	79
969	74	M	13.2736	Y	1	1			1	1	White	Not Hispanic or Latino	1	0.2	13.27	6	37.2	36.5	128	93	88	66	104	72	72	61	18	16	0		10	16.8	7.49	14.04	0.17	0.09	134	137	49	33	107	176	7.46	7.29	33.1	18.4	2	2	91
970	60	F	1.76389			0				1	White	Not Hispanic or Latino	0			4	36.7		132		80				120				1		18		15.21		0.06		139		13		71		7.29		37		1.5		108
971	67	M	6.54306	Y		0				1	White	Not Hispanic or Latino	1	0.47	6.54	6	37	37	130	158	67	112	124	124	105	105	27	27	1		18	13.7	10.74	10.74	0.13	0.13	140	143	18	19	143	135	7.27	7.32	33.6	31.8	0.62		54
972	71	F	2.82986			0				1	Asian	Not Hispanic or Latino	0			7	36.7		153		80		98		67				0	62	5.1		2.9		0.06		134		60		239				32.4
973	89	F	1.95556			0				1	White	Not Hispanic or Latino	0			5	36.7		155		64		107		118		21		0		7.7		6.04		0.06		138		41		130		7.38		41.1		1.51		30
974	61	F	1.16389			0				1	White	Not Hispanic or Latino	1	1.075	1.16389	4	39.5	36.6	161	124	83	59	103	81			30	22	0	42.4	15.3	22.8	13.81		0.05		138	141	12	11	96	168			47.6	45.7	2.6
975	82	M	1.49792	Y		0		1	1	1	White	Not Hispanic or Latino	0			7	36.5		123		84		95		97				0		12.2		10.74		0.05		140		40		116				38.4		2
976	59	M	0.921528			0				1	White	Not Hispanic or Latino	0			2	36.9		118		79		90		83				0	195.7	4.8		3.2		0.05		137		10		104				35.3
977	90	M	0.818056			0				1	White	Not Hispanic or Latino	0			11	37		90		56		64		61		19		0		16.5		15.09		0.09		139		31		144				36.5		0.84
978	71	F	5.88958			0				1	White	Not Hispanic or Latino	0			13	36.5		117		73		90		80		16		1	108.2	7.4		6.58		0.19		145		17		184				32.7		0.9
979	81	M	1.12292			0				1	White	Not Hispanic or Latino	0			7	36.6		111		76		87		114		20		0		7		4.71		0.08		140		30		127		7.37		35.5
980	50	M	1.17431	Y		0				1	White	Not Hispanic or Latino	0			2	36.7		127		65		80		63		18		0		8.3		6.47		0.29		141		13		90				35
981	91	F	3.94306	Y		0				1	White	Not Hispanic or Latino	0			10	38.8		138		47		67		108		20		0		16.5		12.55		2.04		140		33						29.7
982	65	M	0.377778	Y	1	1			1	1	White	Not Hispanic or Latino	1	0.38	0.38	6	36.9	36.9	83	83	61	61	66	66	115	115	39	39	0		14.1		13.13		0.08		130	130	28	24	62	62	7.51	7.51	32	32	1.86	1.86	56
983	103	F	4.35417	Y		0				1	White	Not Hispanic or Latino	0			11	36.9		137		73		88		81		19		0		15.4		10.6		0.19		130		37		130				37.1
984	75	F	31.9285	Y	1	1			1	1	White	Not Hispanic or Latino	1	12.5	31.93	8	37.4	37.4	178	178	96	96	114	114	95	95	27	27	0		12.9	12.9	9.86	9.86	0.64	0.64	137	137	15	15	112	112	7.41	7.41	36	36	1.1	1.1	65
985	81	F	6.2375	Y		0	1		1	1	Black or African American	Not Hispanic or Latino	0			14	36.5		134		72				95				1		6		4.19		0.07		136		15		76				35.7
986	81	F	2.13056			0				1	White	Not Hispanic or Latino	1	1.99861	2.13056	6	36.8	37.1	110	136	72	56	85	76	91	91	14	22	0		17.8	10.1	14.94	7.64	0.2	0.2	136	140	23	14	187	103			51	36.4	4.7	2.7
987	85	F	1	Y		0				1	White	Not Hispanic or Latino	0			13	36.7		175		115		124		40		18		0		5.2		3.82		0.1		145		38		178				38.9
988	93	F	2.925	Y		0				1	White	Not Hispanic or Latino	0			10	36.4		127		69		110		61				0		6.8		5.54		0.05		135		15		111				30.5
989	78	F	1.15069			0				1	White	Not Hispanic or Latino	0			12	36.5		116		78		114		87				0		6		3.99		0.13		139		13		109				39.1
990	89	F	4.42708	Y		0				1	White	Not Hispanic or Latino	0			8	36.7		113		50		71		83		23		0		21.1		19.68		0.05		134		29		157				40.2		1.3
991	58	M	4.74861	Y		0				1	White	Not Hispanic or Latino	0			7	36.3		110		71		79		77		17		0		9.1		6.71		0.98		140		16		126				37.3		0.78
992	71	F	9.77014			0				1	White	Not Hispanic or Latino	1	1.25	9.77	7	37.2	37.1	133	143	52	69	70	85	113	115	24	20	0	280.1	18.9	19.3	15.68	18.45	0.09		135	143	21	11	114	158	7.46	7.46	32.7	28.3	1.9	1.1	66
993	79	F	2.72708			0				1	White	Not Hispanic or Latino	0			4	38		114		61		79		80				0		7.2		5.59		0.08		141		16		124				33.9
994	87	M	2.42986			0				1	White	Not Hispanic or Latino	0			9	36.9		139		71		94		91				0		11		9.49		0.32		139		32		252				34.7		2.2
995	73	M	4.47639	Y		0				1	White	Not Hispanic or Latino	1	2.61	4.48	5	36	36	97	97	53	53	65	65	78	78	15	15	1		8.4	8.4	6.62	6.62	0.07	0.07	142	142	68	68	127	127	7.18	7.18	28.5	28.5	0.7	0.7	149
996	96	F	7.56319	Y		0				1	Choose Not to Disclose	Choose Not to Disclose	0			24	36.4		125		72		81		78		18		0		8.7		3.61		0.06		128		37		148				36.4		1.2
997	83	M	4.85347			0				1	White	Not Hispanic or Latino	0			9	36.9		156		67		93		90		18		0	147.3	11.3		8.5		0.3		135		70		86				26.4		0.7
998	92	M	25.2215			0				1	White	Not Hispanic or Latino	1	0.71	25.22	11	36.8	37.3	144	143	79	38	85	88	106	68	20	14	1		15.8	12.5	11.57	8.22	0.23	0.23	145	139	16.1	14	133	114	7.38	7.38	45.2	39.8	2.4		119
999	73	F	2.52708			0				1	White	Not Hispanic or Latino	0			9	36.7		132		81		88		110				0		13.6		6.65		0.28		135		28		275				43.6		3.9
1000	88	F	5.44306	Y		0				1	White	Not Hispanic or Latino	0			6	36.5		143		78		96		79		28		0		11.1		8.15		0.31		141		12		124		7.42		42.7		1.7		63
1001	56	M	1.53611			0				1	White	Not Hispanic or Latino	0			2	36.8		135		75		95		85				0		14.8		12.64		0.23		132		13		112				44.1		2.6
1002	72	F	1.98403			0				1	White	Not Hispanic or Latino	0			11	37		131		52		72		94		24		0		7.3		5.66		0.11		140		46		179				33		1.3
1003	86	F	4.78889			0				1	White	Not Hispanic or Latino	0			8	37.1		148		69		119		86		18		0		14.7		11.03		0.07		132		19		176				33.7
1004	93	M	13.7944	Y		0				1	White	Not Hispanic or Latino	1	0.43	13.79	6	36.8	35.6	123	103	38	49	59	183	85	79	19	12	0		6.9	9.8	4.34		0.18		133	131	43	34	96	120	7.45	7.38	32.9	29.8			62
1005	80	F	1			0				1	White	Not Hispanic or Latino	0			5	36.5		102		60		70		109				1	363.9	9.8		9.28		0.19		131		31		97		7.39		29.3		3.8		74
1006	90	F	3.70764	Y		0				1	White	Not Hispanic or Latino	1	1.7	3.71	12	38.1	38.1	142	142	54	54	75	75	83	83	21	21	0		11.3	7.4	8.16	5.89	0.05	0.08	140	140	18	19	183	112	7.27		43.9	34.9	4.71	3.81	19
1007	93	M	1.87917	Y		0		1	1	1	White	Not Hispanic or Latino	0			7	36.5		174		74		101		81		20		0		6.1		4.2		0.09		141		25		92		7.39		36				25
1008	106	F	3.84514	Y		0				1	White	Not Hispanic or Latino	0			14	36.6		156		80		99		63		26		0		8.2		6.75		0.12		137		30		150				33.6		2.09
1009	96	M	3.70208	Y		0				1	White	Not Hispanic or Latino	0			6	36.4		161		75		101		84				0		11.7		8.44		0.1		139		24		111		7.45		41.1		1.1		58
1010	84	F	5.47986			0				1	White	Not Hispanic or Latino	0			9	36.7		130		49		69		68		18		0		12.7		9.7		0.21		135		12		128				29.2
1011	71	F	1.64792			0				1	White	Not Hispanic or Latino	0			5	36		167		85		120		73				0		9.4		7.7		0.11		138		26		150				31.1		0.9
1012	38	M	3.78889			0				1	Black or African American	Not Hispanic or Latino	1	1.18	3.79	4	37.3	37.3	181	181	123	123	138	138	86	86	16	16	0	4.1	6.1	6.1	3.48	3.48	0.19	0.19	141	141	42	42	93	93	7.42	7.42	33.3	33.3	1.3
1013	89	F	4.36181			0				1	Hispanic or Latino	Mexican	1	1.3	4.36	9	36.8	36.8	123	123	64	64	78	78	71	71	24	24	0		9.3	9.3	6.44	6.44	0.08	0.08	129	133	17	11	150	138	7.44		40	37.5	1.26		112
1014	66	M	3.53194			0				1	White	Not Hispanic or Latino	0			4	36.9		136		83				86				0		21.2		16.32		0.35		134		14		122		7.29		42.8				74
1015	94	M	1.475			0				1	White	Not Hispanic or Latino	0			6	37.4		176		100				102				0		17.6		13.4		0.05		139		33		146				39.4		1.3
1016	52	M	6.03611	Y		0				1	White	Not Hispanic or Latino	0			3	36.7		128		69		83		73				0		10.3		7.41		0.09		139		9		129				43.1		1.91
1017	49	M	4.08056			0				1	White	Not Hispanic or Latino	0			2	36.5		142		92		105		109				0		6.1		4.27		0.24		139		15		111				41.9
1018	89	F	1.35764	Y		0				1	White	Not Hispanic or Latino	0			5	37.1		160		82		108		90		18		0		10.1		6.69		0.22		145		15.6		111				37.8
1019	87	M	5.44444	Y		1			1	1	White	Not Hispanic or Latino	0			5	36.5		101		66		69		73		32		1		13.7		11.78		0.21		151		39		94				51
1020	57	M	2.71458			0				1	American Indian/Alaskan Native	Not Hispanic or Latino	1	1.59	2.71	2	34.9	34.9	103	103	87	87	91	91	95	95	17	17	1		11.2	11.3	6.89		0.1		142	148	11	10	113	116	7.24	7.21	51.3	45.5	3.47	3.8	28
1021	44	F	4.34236			0				1	White	Not Hispanic or Latino	0			1	36.6		84		58		95		80		0		0		8.3		3.67		0.13		131		10		115				35.5
1022	53	F	2.14236			0				1	White	Not Hispanic or Latino	0			3	36.9		125		58		72		98				0		10.1		8.34		0.1		135		7		129		7.43		37.8		0.75		59
1023	28	M	1			0				1	White	Not Hispanic or Latino	0			1	36.8		183		128		144		98		18		0		16.7		13.23		0.44		135		33		107				34.3
1024	58	M	6.06181	Y		1			1	1	White	Not Hispanic or Latino	0			10	36.7		114		73		80		124		17		1		7.3		4.75		0.05		138		15		97				24.4
1025	87	M	6.98611	Y		0				1	White	Not Hispanic or Latino	1	4.08	6.99	7	36.5	36.5	102	102	74	74	80	80	94	94	20	20	0		11.4	11.4	9.55	9.55	0.14	0.14	141	141	16	16	109	109	7.43	7.43	44.2	44.2	1.2	1.2	106
1026	77	F	4.95833	Y		0				1	White	Not Hispanic or Latino	1	3.02	4.96	5	36	36	102	102	46	46	99	99	80	80	25	25	0		26.7	26.7	25.16	25.16	0.14	0.14	139	139	29	29	75	75	7.45	7.41	34.7	34.7	1.4	1.4	48
1027	81	M	19.6681	Y	1	1			1	1	White	Not Hispanic or Latino	1	2.02	19.67	15	37	36.5	122	112	67	51	82	67	97	84		27	0		11	13	7.92	10.83	0.18	0.03	140	136	38	47	175	189	7.32		33.9	28.2	0.69		83
1028	104	F	2.38056	Y		0				1	White	Not Hispanic or Latino	0			8	36.8		119		41		69		60				0		16.4		14.36		0.07		132		23		143				33.5
1029	58	M	2.17986			0				1	White	Not Hispanic or Latino	1	1.14	2.18	8	37.8	37.8	144	144	63	63	83	83	84	84	32	32	1		17.9	15	16.21		0.12		138	142	27	27	146	133	7.22	7.39	36	31.8	0.89	2.5	58
1030	79	F	1.10347			0				1	Hispanic or Latino	Other Spanish culture of origin regardless of race (except Spain)	0			6	36.4		154		69		97		75				0		14.7		12.67		0.05		143		15		145				38.2		2.5
1031	77	M	6.40903			0				1	White	Not Hispanic or Latino	1	1.05	6.41	9	37.1	38.9	142	131	71	63	89	80	55	73	12	21	1		4.4	6.8	2.92		0.06		141	142	37	35	92	46	7.46	7.46	21.7	25.1			131
1032	98	F	2.31319	Y		0				1	White	Not Hispanic or Latino	0			6	37.4		91		46		56		68				0		6.6		5.46		0.08		129		14		126				38.4		2.86
1033	75	M	4.15764			0				1	White	Not Hispanic or Latino	0			6	36.9		151		75		100		89				0		5.6		3.83		0.43		146		10		104				35.1		1
1034	48	M	4.33264	Y		0				1	White	Not Hispanic or Latino	0			3	36.5		98		64				79				1		20.8		16.94		0.32		136		9		187				43.8
1035	83	F	3.86875	Y		1			1	1	White	Not Hispanic or Latino	0			5	36.1		168		84		119		95				0		10.4		7.32		0.06		138		23		122				31.3
1036	95	M	3.99792			0				1	White	Not Hispanic or Latino	0			10	37.1		112		71		79		81				0		10.6		9.5		0.12		139		26		156				33.4		2.1
1037	100	M	4.02639	Y		0				1	White	Not Hispanic or Latino	0			11	36.7		154		33		64		62		28		0		4.7		3.81		0.12		134		96		124				27.3		1.2
1038	78	M	1.69583	Y		0				1	White	Not Hispanic or Latino	0			12	37.7		145		99		110		78		22		0		9.5		7.11		0.2		137		19		90				35.5
1039	67	M	2.50764			0				1	Other	Not Hispanic or Latino	0			4	38.2		153		76		102		93				0		14.2		12.21		0.06		126		11		183				36.2		1.8
1040	52	M	3.81528	Y		0				1	White	Not Hispanic or Latino	1	0.91	3.82	3	36.6	36.6	135	135	75	75	89	89	110	110	33	33	0		8.5	14.5	5.13		0.29		140	140	10	10	75	95	7.33	7.35	41	38.9	0.39		57
1041	85	M	9.65833	Y		1			1	1	White	Not Hispanic or Latino	0			7	36.2		146		73		92		58		22		1		15.3		13.3		0.14		135		33		112				38.1		1.5
1042	87	M	8.99028	Y		0				1	White	Not Hispanic or Latino	1	0.96	8.99	7	39	36.4	123	138	51	53	94	83	86	85		12	0	95.9	11.6	7.7	9.3		0.1		135	136	21	19	136	115	7.39		34.4	24.9			199
1043	90	M	2.75833	Y		0				1	Hispanic or Latino	Other Spanish culture of origin regardless of race (except Spain)	0			12	37.2		184		79		109		86				0	50.1	8.7		5.93		0.63		139		14		106				36.4		1.3
1044	96	F	5.63264	Y		0				1	White	Not Hispanic or Latino	0			13	36.5		116		67		80		71		23		1	4.4	6.6		3.47		0.13		139		24		135				41.6		1.78
1045	87	M	1.43264	Y		0				1	White	Not Hispanic or Latino	0			7	37.4		170		84		84		104		24		0	84.1	11.6		9.88		0.21		135		17		138		7.36		38.3		0.6		68
1046	82	M	6.95833	Y		1			1	1	White	Not Hispanic or Latino	1	2.1	6.96	9	36.5	36.5	105	105	84	84	88	88	109	109	33	33	0		14.2	14.2	12.59	12.59	0.06	0.06	152	152	95	95	315	315			45.5	45.5	3.6	3.6
1047	63	M	2.62639			0				1	White	Not Hispanic or Latino	0			4	36.8		108		62		73		78		20		0		11.3		9.86		0.06		134		18		101				45.5		1.32
1048	65	M	4.52639			0				1	White	Not Hispanic or Latino	0			12	37.3		131		63		91		86				0		8.6		4.91		0.39		134		19		96		7.38		39.5				68
1049	84	M	2.28681	Y		0		1	1	1	White	Not Hispanic or Latino	1	1.14	2.29	12	36.3	36.3	101	101	59	59	70	70	64	64	17	17	0		13.9	12.9	11.4	11.63	0.22		142	138	71	73	178	225	7.32	7.32	36.9	33.3			119
1050	46	F	3.70486			0				1	White	Not Hispanic or Latino	0			2	36.6		133		91		92		109		0		0	75.7	16.5		7.61		5.61		134		17		80				38.3
1051	100	M	13.6215	Y		0				1	White	Not Hispanic or Latino	1	0.95	13.62	9	37	36.299	127	129	70	48	60	69	72	53	16	20	0		14.8	18	11.07	15.15	0.36	0.06	130	140	60	66	113	115	7.44	7.46	24.7	26.1	0.8	0.8	60
1052	63	M	5.87847			0				1	White	Not Hispanic or Latino	0			5	37		136		72		93		85		20		0		16.6		17.96		0.15		138		21		110		7.45		31		0.59		44
1053	89	M	3.93194	Y		1			1	1	White	Not Hispanic or Latino	0			13	36.3		120		72		84		73		20		1		5.6		3.63		0.13		138		37		100				34.9		1.7
1054	95	M	4.23194	Y		0		1	1	1	White	Not Hispanic or Latino	1	1.26	4.23	9	37.4	37.4	165	165	126	126	133	133	121	121	34	34	0		8.1	12.1	7.05	10.48	0.05		144	139	33	34	154	268	7.43	7.43	27	26.5	1.6		122
1055	78	M	1.90347	Y		0				1	White	Not Hispanic or Latino	0			7	36.7		138		71		81		115		24		0		12.5		9.9		0.2		134		17		114		7.44		42.7				112
1056	65	M	1.53125			0				1	Hispanic or Latino	Hispanic or Latino	0			15	36.9		120		55		69		75				0		6.7		5.19		0.15		142		43		127		7.39		38		1.1		64
1057	83	M	3.33611			0				1	White	Not Hispanic or Latino	0			7	36.2		149		83		120		73				0	17	12.2		6.12		0.24		141		25		130		7.38		33.7		0.58		82
1058	66	F	4.91944	Y		0				1	White	Not Hispanic or Latino	0			5	36.4		136		89		105		117				0		13.9		11.46		0.13		137		16		101				24.9		1.9
1059	63	M	18.0681			0				1	White	Not Hispanic or Latino	1	5.86458	18.0681	6	36.8	37.2	98	132	79	66	82	85	78	92	18	23	0	205.5	13.9	19	10.45	14.89	1.21	1.59	139	136	12	14	106	152	7.5	7.42	44	39	1.6		78
1060	61	F	3.20694			0				1	White	Not Hispanic or Latino	1	1.24	3.21	3	36.8	36.6	139	86	44	67	85	71	132	107	19	28	0		18.2	13.4	16.72	11.37	0.32	0.2	133	135	20	15	164	158			41.3	36.8
1061	68	M	1.98264			0				1	White	Not Hispanic or Latino	1	1.19375	1.98264	11	36.9	36.9	173	173	66	66	102	102	70	70	27	27	0		17.8	12.6	14.63	10.15	0.34	0.36	140	140	18	15	168	168			41.2	38.2	1.8	1.8
1062	100	M	4.08333	Y		0				1	White	Not Hispanic or Latino	0			12	36.7		136		94		105		63		16		0		9.2		6.09		0.28		143		22		112				41.5
1063	96	F	11.4799	Y		0				1	White	Not Hispanic or Latino	1	0.79	11.48	6	37.5	37.7	111	111	51	51	68	68	90	90	20	18	0		21.5	21.5	19.23	19.23	0.07		136	136	24	24	178	178	7.4	7.4	31.9	31.9	1.9	1.9	88
1064	42	M	3.07292			0				1	White	Not Hispanic or Latino	0			1	36.4		117		82		94		90				0		13.3		11.01		0.08		138		17		118				44.1		0.7
1065	72	F	1.63819	Y		0				1	African	Not Hispanic or Latino	0			7	36.4		101		65		76		85		22		0		11.9		6.54		2.81		132		14		119				36.4		1.2
1066	56	M	4.75069	Y		0	1		1	1	White	Not Hispanic or Latino	1	2.67	4.75	5	35.1	35.1	115	115	78	78	87	87	93	93	53	53	0		9.1	9.1	7.67	7.67	0.05	0.05	139	140	77	77	83	83	7.13	7.26	37	36.4	2.6	2.6	64
1067	95	F	2.86597	Y		0				1	White	Not Hispanic or Latino	0			10	36.8		148		68		85		66				0		6.1		4.79		0.14		129		16		93				37.5		1.5
1068	94	M	1.39931	Y		0				1	White	Not Hispanic or Latino	0			6	36.9		141		139		66		93		18		0	43.8	19.8		17.62		0.07		136		31		209		7.37		40.5				112
1069	54	M	1.57222			0				1	White	Not Hispanic or Latino	0			2	37.2		121		67		85		96		22		0		15.2		11.12		0.41		139		13		109				38		1.3
1070	76	F	1.79583			0				1	White	Not Hispanic or Latino	0			13	37.1		119		66		81		74				0		11.9		9.23		0.1		139		7		108				36.9		1.4
1071	83	M	3.18611	Y		0				1	White	Not Hispanic or Latino	0			13	36.7		126		71		89		98		20		0		12.3		9.66		0.1		142		39		100				35.4		0.76
1072	87	F	2.07847			0				1	White	Not Hispanic or Latino	0			5	37		128		85		99		95				0	78.9	8.5		5.74		0.13		132		10		107		7.4		39		0.73		18
1073	78	M	2.05764	Y		0				1	White	Not Hispanic or Latino	1	1.11	2.06	7	37.4	37.4	141	140	58	58	77	77	59	61	29	29	0		15.3	12.6	13.26	10.62	0.21	0.4	132	138	22	20	256	200	7.41		36.5	34.4	2.82		106
1074	89	M	3.79931	Y		0				1	White	Not Hispanic or Latino	1	0.8	3.8	11	36.9	36.5	149	111	94	69	123	81	107	94		20	0		9.2	19.4	5.72	16.02	0.47		136	134	24	36	525	75			46.9	40.5	4.2	3.4
1075	85	M	10.7868	Y		0		1	1	1	White	Not Hispanic or Latino	0			8	36.5		121		54		69		92		20		0		5.9		2.77		0.24		141		23		133		7.485		24.3		2.4		60
1076	99	F	5.86458	Y		0				1	White	Not Hispanic or Latino	0			6	37		95		62		82		71				0		21.1		19.17		0.22		137		9		99		7.45		31.1		1.1		61
1077	74	M	4.09167			0				1	Asian Cambodian	Not Hispanic or Latino	1	1.22	4.09	7	36.7	36.7	133	133	91	91	100	100	101	101	21	21	0		12.9	9.1	9.63	8.04	0.29	0.01	139	145	8	8	132	124	7.33	7.42	41	42.8	0.9		33
1078	81	F	2.94306			0				1	White	Not Hispanic or Latino	0			9	36.8		137		78		88		79				0		9.1		5.56		0.09		140		23		194				36
1079	90	M	5.86736			0				1	White	Not Hispanic or Latino	0			11	37.6		145		88		107		82				0		13.1		12.05		0.09		142		28.2		89				45.7		1.8
1080	73	F	13.9326	Y		0				1	White	Not Hispanic or Latino	0			5	36.6		115		69		87		105				0		5.3		3.87		0.08		131		19		151				32.7
1081	43	F	12.0847			0				1	White	Not Hispanic or Latino	1	5.63	12.08	2	37	39.3	142	153	84	90	110	108	109	147		35	0	186.1	7.5	8.2	5.25	6.46	0.1	0.02	132	132	10	7	215	245	7.42	7.42	44	38.4	1.4	1	108
1082	51	F	1.76458			0				1	White	Not Hispanic or Latino	0			4	36.6		103		69		80		107				0		7.2		5.8		0.1		136		10		141				38.6		1.7
1083	67	M	25.6701			0				1	White	Not Hispanic or Latino	0			4	36.5		133		86		102		65		20		0		10.2		7.48		0.16		137		23		102		7.45		46.2		1.58		21
1084	98	M	2.14097	Y		0				1	White	Not Hispanic or Latino	0			10	37		118		58		77		91				0		22.5		20.52		0.31		141		32		146				40.4		1.15
1085	92	M	4.08542	Y		0				1	White	Not Hispanic or Latino	0			14	37.2		112		47		64		73				0		14.6		12.2		0.15		139		20		96				36		0.73
1086	95	F	8.65208	Y		0				1	White	Not Hispanic or Latino	1	8.65	8.65	6	36.5	36.5	127	127	38	38	62	62	43	43	24	24	0		12.2	12.2	9.1	9.1	0.11	0.11	136	136	33	33	108	108	7.37	7.37	34.3	34.3	2	2	57
1087	84	F	4.41458			0				1	White	Not Hispanic or Latino	1	2.53	4.41	11	37.6	37.6	142	142	56	56	73	73	111	111	20	20	0		14.2	14.2	12.6	12.6	0.11	0.11	134	136	19	11	114	114	7.41	7.41	38.9	38.9	1	0.9	73
1088	58	F	10.7743	Y		0				1	White	Not Hispanic or Latino	0			7	36.9		135		69		138		80		18		0		3.3		1.78		0.11		140		43		90				20.5
1089	92	M	8.02986	Y		0				1	White	Not Hispanic or Latino	0			7	36.4		156		57		87		74		22		1		32.4		29.79		0.29		140		41		175		7.45		33.9		1.3		57
1090	67	M	2.12847	Y		0		1	1	1	White	Not Hispanic or Latino	0			5	37.3		153		70		90		84				0		20.9		19.05		0.14		134		15		136		7.44		37.3		1.08		50
1091	101	F	6	Y		0				1	White	Not Hispanic or Latino	1	2.02	6	8	36.9	36.9	123	123	51	51	69	69	64	64	24	24	0		15.6	15.6	9.57	9.57	0.12	0.12	136	136	34	34	136	136			30.1	30.1
1092	86	M	3.88681			0				1	White	Not Hispanic or Latino	0			10	36.8		155		83		101		72		22		0		7.8		5.6		0.07		141		29		109		7.39		41		1.5
1093	58	F	3.42708			0				1	White	Not Hispanic or Latino	1	0.35	3.43	8	37	37.2	102	117	55	98	64	103	120	116	16	13	0		11.4	4	8.04	3.74	0.36		132	139	27	19	260	376	7.34		34	31	2.7
1094	91	M	3.26667			0				1	White	Not Hispanic or Latino	0			10	36.9		160		94		116		90				0		15.4		14.13		0.08		138		26		145				40.5		1.94
1095	97	F	5.52222			0				1	White	Not Hispanic or Latino	0			6	36.9		80		49		56		107		25		0		9.5		7.87		0.06		136		15		89				28.3		1.1
1096	41	M	5.35625			0				1	White	Not Hispanic or Latino	1	3.70069	5.35625	1	36.7	38.3	110	114	75	62	88	76	74	88	20	16	0		13.9	8.7	9.43	6.13	0.27	0.25	139	141	8	8	116	88	7.37	7.31	53.9	47.6	0.9		61
1097	92	F	1.69306			0				1	White	Not Hispanic or Latino	0			7	36.6		133		82		95		102		20		0		11.9		8.91		0.09		142		16		239		7.42		43.7
1098	62	F	3.80972			0				1	White	Not Hispanic or Latino	1	0.85	3.81	3	37.1	37.1	130	127	80	82	92	92	88	88	15	15	0		6	3.8	2.21	2.21	0.16	0.16	138	139	16	16	98	91			36.7	34.4
1099	95	M	5.51458	Y		0	1		1	1	White	Not Hispanic or Latino	0			6	36.4		113		66		118		91		24		0		12.5		9.88		0.31		141		18		123				37.8
1100	66	F	1.97014			0				1	White	Not Hispanic or Latino	0			4	37		114		80		88		87		20		0		8		5.97		0.06		135		11		95				42.8		1
1101	90	F	9.96736	Y	1	1			1	1	White	Not Hispanic or Latino	0			10	36.8		169		58		91		97				0		10.5		8.65		0.07		136		17		159		7.42		27		1.23		103
1102	95	M	2.88472	Y		0				1	White	Not Hispanic or Latino	0			9	36.8		95		49		58		64		20		0		8.6		7.72		0.1		138		58		78				34		1.4
1103	27	M	11.3799			0				1	White	Not Hispanic or Latino	1	7.0625	11.3799	1	36.8	37.4	117	99	61	49	80	62	69	80	14	20	0		18.1	18.1	14.48	30.9	0.15		136	140	16	16	93	162	7.39	7.38	37.3	37.3	0.5	2.1	128
1104	94	F	5.74236	Y		0				1	White	Not Hispanic or Latino	0			9	36.599		121		88		96		91		28		0		9.8		8.04		0.18		136		30		115				32.2		1.1
1105	96	F	16.6806			0				1	White	Not Hispanic or Latino	1	5.81	16.68	6	36.7	36.7	134	134	68	68	81	81	84	84	28	28	0		16.2	16.2	11.7	11.7	0.19	0.19	139	139	12	12	119	119	7.39	7.39	49.8	49.8	1.6	1.6	62
1106	84	F	5.66875	Y		1			1	1	White	Not Hispanic or Latino	0			11	36.3		118		70		86		69		24		0	46.6	18.3		15.4		0.05		141		17		162		7.32		37.8		2		78
1107	75	M	7.85208	Y		0		1	1	1	White	Not Hispanic or Latino	1	1.56	7.85	4	36.2	36.9	159	126	86	76	100	76	81	75		22	0		8.4	9.3	5.5	7.53	0.17	0.17	143	137	19	26	331	215			32.5	31.9
1108	36	M	2.61528	Y		0				1	White	Not Hispanic or Latino	0			4	36.9		108		64		84		102		17		0		9		4.84		0.6		142		8		112		7.44		35.6		1.23		55
1109	74	M	4.83958			0				1	White	Not Hispanic or Latino	0			11	36.7		165		96		112		86		0		0	46.4	13.8		11.65		0.24		141		8		113				42.6		0.9
1110	73	F	2.12847	Y		0				1	White	Not Hispanic or Latino	0			9	37		108		53				110				0	15.3	16.1		14.87		0.24		141		18		96				33.1		1.6
1111	73	F	7.55832	Y		0				1	White	Not Hispanic or Latino	1	2.01	9.77	11	37.9	37.9	187	187	80	80	109	109	110	114	41	32	0		17.3	25.6	13.91	11.67	0.81	0.53	140	142	41	43	238	225	7.18	7.36	35.4	30.1	1.1	1.1	39
1112	57	F	14.8743			0				1	White	Not Hispanic or Latino	0			3	37.8		123		88		100		115				0	4.1	19.1		16.68		0.15		136		7		133		7.44		47.7		1		78
1113	90	F	0.840278	Y		0				1	White	Not Hispanic or Latino	0			8	37.1		110		68		80		71		18		0		9.8		6.38		0.09		137		49		97		7.36		39		0.53		29
1114	82	M	8.525			0				1	White	Not Hispanic or Latino	1	3.34722	8.525	8	36.4	37.8	99	208	53	135	68	159	87	115	24	31	0	121.5	13.8	10.4	12.03	9.03	0.08		139	135	28	23	153	188	7.37	7.37	37.9	37		2.13	48
1115	85	M	4.54444	Y		0				1	White	Not Hispanic or Latino	1	1.76	4.54	11	35.1	35.1	192	192	61	61	94	94	80	80	12	12	0		12.1	12.1	10.45	10.45	0.05	0.05	141	141	31	31	173	144	7.14	7.27	42	44.7	0.48		77
1116	78	F	7.86042			0				1	White	Not Hispanic or Latino	1	1.9	8.43	16	36.8	37.9	144	185	61	74	81	100	76	92	18	18	1		8.4	8.4	6.75	6.75	0.1	0.1	121	133	10	12	103	108	7.49	7.49	34	34	1.27		39
1117	60	M	5.74653			0				1	White	Not Hispanic or Latino	1	3.71	5.75	5	37.6	37.6	86	86	58	58	64	64	102	102	13	13	1		13.3	13.3	11.04	11.04	0.14	0.14	131	131	68	68	147	147	7.29	7.29	28	28	0.5	0.5	111
1118	72	M	2.90208	Y	1	1			1	1	White	Not Hispanic or Latino	1	2.79	2.9	5	36.5	36.5	92	113	68	65	73	85	75	86	17	21	0		13.8	12.4	10.27	10.28	0.12	0.01	134	137	16	17	407	385	7.34	7.34	41.1	42.6	7	7	69
1119	57	F	9.42639			0				1	White	Not Hispanic or Latino	1	3.49	9.43	2	38.4	38.4	154	154	78	78	97	97	116	116	35	35	0		17.3	11.4	14	9.46	0.08	0.02	136	137	15	21	123	120	7.36	7.36	45.6	43.2	0.71	0.8	57
1120	94	M	2.67431	Y		0		1	1	1	White	Not Hispanic or Latino	0			10	36.3		149		86		107		68		22		1		8.1		5.89		0.13		139		49		130		7.39		45		2.2
1121	56	M	6.99653			0				1	Hispanic or Latino	Hispanic or Latino	0			2	36.6		111		87		96		100				0		11.6		6.41		1.24		137		24		356				41
1122	74	M	0.963194	Y		0				1	White	Not Hispanic or Latino	0			5	37		144		95		111		94		27		0		8.5		4.68		0.12		142.7		14		129		7.15		54.7				71
1123	103	F	2.90833	Y		0		1	1	1	White	Not Hispanic or Latino	0			11	36.7		203		95		123		100				0		10.5		7.21		0.14		122		26		100				37.2		1.1
1124	85	M	1.97431			0				1	White	Not Hispanic or Latino	0			10	36.3		86		111		172		65		18		0		6.4		4.25		0.13		141		22		124		7.37		38				56
1125	88	M	1.31319	Y		0				1	Hispanic or Latino	Hispanic or Latino	0			13	36.6		132		72				90				0		10.4		5.14		0.13		138		19		206				44.3		2.4
1126	79	F	1.51111	Y		0				1	White	Not Hispanic or Latino	0			7	37		131		56		67		112				0		15.2		12.22		0.3		131		17		134				37.6
1127	58	F	2.53958			0				1	Hispanic or Latino	Puerto Rican	0			4	37.8		139		59		86		118		26		0		7		5.94		0.05		136		11		119		7.42		24.8				27
1128	69	F	3.59097			0				1	White	Not Hispanic or Latino	1	0.51	3.59	4	37.1	37.1	170	170	69	69	94	94	102	102	20	20	1		5.2	5.2	2.2		0.1		139	139	6	6	94	94	7.44		39.8	39.8	3.8	3.8	58
1129	36	M	5.62778			0				1	White	Not Hispanic or Latino	1	0.79	5.63	0	36.5	36.3	102	118	74	81	79	87	60	130	28	26	0	12.1	12.6	12.6	6.8		0.2		134	134	24	24	120	120			46.1	46.1
1130	85	F	6.07153	Y		0				1	Black or African American	Not Hispanic or Latino	0			17	36.7		150		90				79				0		10.6		8.48		0.11		141		76		242				43.1
1131	70	M	5.21736	Y		0				1	White	Not Hispanic or Latino	0			10	36.7		188		110		136		100				0	6.5	6.6		4.74		0.24		142		17		144		7.39		57.6		1.2		57
1132	78	M	4.10556	Y		0				1	White	Not Hispanic or Latino	0			9	37.2		173		81		112		69		17		0		11		8.76		0.06		139		13		105				39.6
1133	70	M	3.42083			0				1	White	Not Hispanic or Latino	0			8	36.7		139		70		93		93				0	4.3	11.8		9.56		0.13		139		12		344				29.1
1134	81	M	7.14028	Y		1			1	1	White	Not Hispanic or Latino	0			12	36.2		105		70		84		74				0		14.5		12.59		0.1		138		14		186		7.4		35.7				83
1135	23	M	4.66875			0				1	White	Not Hispanic or Latino	1	1.75694	4.66875	1	36.9	37	133	116	58	60	83	76	32	48	32	27	0		9.8	12	7.63	9.91	0.08	0.05	136	138	20	13	123	93				45.6	1.3	1.8
1136	82	F	4.05625			0				1	White	Not Hispanic or Latino	1	0.597222	4.05625	8	36.3	37	174	173	100	86	125	112	94	105	20	30	0		10.3	13.7	8.11	10.72	0.26	0.11	137	140	14	22	118	108			36.2	36.6	1.1	1.2
1137	71	F	2.91667	Y		0				1	White	Not Hispanic or Latino	0			11	37.9		150		54				71				0		8		6.74		0.4		138		30		258		7.35		37.7				39
1138	74	F	2.53056	Y		0				1	White	Not Hispanic or Latino	0			6	38.7		197		108		133		114		24		0		14.1		10.99		0.22		139		16		253				41.2		1.4
1139	100	M	4.71667	Y		1			1	1	White	Not Hispanic or Latino	0			9	36.4		148		76		94		68		28		1		15.2		13.59		0.08		147		51		140				37.1		2.5
1140	68	M	2.63889			0				1	White	Not Hispanic or Latino	1	1.4	2.64	5	37.5	37.5	79	79	38	38	50	50	74	74	16	16	0	37.4	9.1	9.1	7.89	7.89	0.05	0.05	127	127	67	67	145	145	7.41	7.41	37.5	37.5	1	1	60
1141	73	F	1.91736			0				1	White	Not Hispanic or Latino	0			5	36.3		118		71		87		64				0		16.5		14.76		0.07		140		25		140				39		1.1
1142	90	F	12.7604			0				1	White	Not Hispanic or Latino	1	3.23	12.76	9	36.3	36.2	158	111	80	74	111	78	102	109	26	20	0		14	21.8	11.2	18.15	0.11	0.01	137	137	38	26	94	121	7.25	7.23	42.1	38.8	1.11		83
1143	54	M	4.93958			0				1	White	Not Hispanic or Latino	0			4	37.3		121		68		86		94		22		0		10.6		7.97		0.53		127		50		100				31.8
1144	74	F	1	Y		0				1	White	Not Hispanic or Latino	0			6	38.7		163		86		106		95		24		0		12.2		9.38		0.35		139		18.5		128				39.9		2.5
1145	89	M	5.46597	Y		1			1	1	White	Not Hispanic or Latino	0			6	36.7		121		77		86		72		18		1		5.2		3.97		0.16		138		33		106		7.39		30.8
1146	83	M	6.07986	Y		0				1	White	Not Hispanic or Latino	1	3.05	6.08	9	36.9	36.9	119	119	67	67	72	72	76	76	29	29	0		14.7	14.7	13.46	13.46	0.07	0.07	122	122	43	43	346	346			31.2	31.2	2.2	2.2
1147	91	F	6.12083	Y		1			1	1	White	Not Hispanic or Latino	0			12	36.6		103		38		72		80				0		7.6		5.39		0.25		132		29		99				35.1
1148	69	M	3.84514	Y		0				1	White	Not Hispanic or Latino	1	1.03	3.85	9	38.5	38.5	159	159	101	101	113	113	107	107	27	27	0		7.8	4.3	6.53	2.65	0.07	0.17	132	138	36	42	173	112	7.47		36.4	30.5	1.14
1149	92	F	1.69028	Y		0				1	White	Not Hispanic or Latino	0			12	37.4		112		59		73		83		18		0		13		9.9		0.3		137		15		106				38.4
1150	101	F	1.7625			0				1	White	Not Hispanic or Latino	0			10	36.7		133		70		85		70				0		5.3		2.84		0.09		137		22		83				38.1
1151	80	F	5.59514	Y		0				1	White	Not Hispanic or Latino	0			7	36.9		139		80		105		105		16		0	87.5	11.4		9.42		0.52		136		12		104		7.38		34.3
1152	76	M	7.04722	Y	1	1			1	1	White	Not Hispanic or Latino	1	0.31	7.05	8	36.4	35.2	105	109	59	54	69	73	92	58		24	0		11.2	12.4	9.03		0.15		132	143	26	40	67	122	7	6.99	35.6	25	2.62	9.3	69
1153	74	F	4.62153			0				1	White	Not Hispanic or Latino	0			13	37.3		122		59		80		86		22		0		6.1		5.41		0.07		139		12		114		7.4		35.5		0.65		24
1154	90	M	5.90972	Y		0				1	White	Not Hispanic or Latino	0			9	37.2		105		58		74		66				0		6.8		5.12		0.52		139		30		140				36.7		1.2
1155	71	M	3.97778			0				1	White	Not Hispanic or Latino	0			10	36.7		140		72		95		103				0		9.8		7.6		0.08		139		96		131				25.1		0.8
1156	85	M	16.8458	Y		0				1	White	Not Hispanic or Latino	1	2.12	16.88	13	36.6	36.6	114	144	79	108	91	121	88	83	17	16	0		8.3	8.3	7.01	7.01	0.07	0.07	140	140	27	27	164	164	7.39	7.39	41.9	41.9			69
1157	80	F	14.0424			0				1	White	Not Hispanic or Latino	1	9.44	14.04	5	36.9	36.7	104	89	60	49	70	58	90	163	27	37	0	363.9	9.8	35.7	9.28	34.44	0.19	0.01	131	141	31	28	97	118	7.39	7.23	29.3	34	2.3	2.39	74
1158	90	F	4.80486			0				1	White	Not Hispanic or Latino	1	2.95	4.8	8	37.4	37.4	102	102	65	65	75	75	82	82	24	24	0		10.8	10.8	9.37	9.37	0.08	0.08	138	138	25	25	213	213	7.41	7.41	43.1	43.1	2.3	2.3	98
1159	94	M	3.05	Y		0				1	White	Not Hispanic or Latino	0			6	36.7		126		101		107		95		18		0		11.9		10.23		0.05		137		29		117				41.7		1.7
1160	79	F	12.0979	Y		1			1	1	Other	Unknown	0			9	36.6		160		58		88		77		21		0	34.2	9.3		5.96		0.28		143		17		102		7.33		40.7		0.8		82
1161	86	M	8.31319	Y		0				1	White	Not Hispanic or Latino	1	0.83	8.31	10	36.6	36.4	121	160	59	81	75	99	58	51	20	13	0	23.3	8.5	5	7.13	3.87	0.05	0.05	135	137	19	14	93	100	7.3	7.3	36.4	37.7	1.2	0.8
1162	95	F	13.509	Y	1	1			1	1	White	Not Hispanic or Latino	1	1	13.51	14	36.3	36.3	120	120	57	57	72	72	78	78	19	19	0		9.9	7.6	6.66	5.06	0.39	0.14	138	138	28	29	173	102	7.27		48.3	43.3	2.8	0.9	151
1163	75	F	10.7931	Y		0		1	1	1	White	Not Hispanic or Latino	1	0.99	10.79	9	38	38	145	145	69	69	89	89	88	88	21	21	0	55.4	86.6	86.6	12.99	12.99	0.07		138	138	18	18	102	102	7.41	7.41	34.7	34.7	1.3	1.3	114
1164	88	F	6.25764			0				1	White	Not Hispanic or Latino	0			5	37.9		144		90		108		124				0	221.4	17.9		14.83		0.11		134		13		117				38.3		1.2
1165	81	F	2.85694	Y		0				1	White	Not Hispanic or Latino	1	1	2.86	11	37.1	37.1	151	151	43	43	73	73	58	58	27	27	0		11.8	9.7	9.22	7.65	0.2	0.19	138	140	86	86	200	172	7.42	7.42	25	24.4	1.5	1.5	83
1166	82	F	2.71111			0				1	White	Not Hispanic or Latino	0			12	36.3		146		51		76		67		20		0		8.8		6.57		0.12		137		63		80				29
1167	62	F	0.852083			0				1	White	Not Hispanic or Latino	0			4	39.9		153		97		116		127				0		22.1		20.37		0.07		136		12		133				42.7		1.2
1168	84	F	3.13889			0				1	White	Not Hispanic or Latino	0			8	36.7		151		106		115		98		18		0		8.1		6.33		0.36		141		23		89				34		1.3
1169	96	M	3.80139	Y		0				1	White	Not Hispanic or Latino	0			10	36.8		137		80		71		102				1		19.3		16.27		0.11		138		22		129				52.8
1170	80	M	3.96597	Y		0				1	White	Not Hispanic or Latino	0			13	36.4		110		68				83				0		27.8		22.24		0.33		131		44						39.9		1.1
1171	64	F	1.27917			0				1	White	Not Hispanic or Latino	0			4	36.5		121		64		79		105		24		0		12.4		10.58		0.28		139		25		140				38		1.8
1172	70	F	1	Y		0				1	White	Not Hispanic or Latino	1	0.55	6.78	14	37.4	37.4	157	157	69	69	84	84	72	73	17	17	0		9.8		7.2		0.07		135		7		230	139			29.8
1173	34	F	7.68194	Y		0				1	White	Not Hispanic or Latino	1	0.53	7.68	1	38	38	92	92	61	61	69	69	119	119			0		5.6		3.71		0.27		134		20		90				39.5		3.14
1174	91	M	4.61042			0				1	White	Not Hispanic or Latino	1	1.64	4.61	6	37.7	37.7	99	99	38	38	54	54	59	59	26	26	0		3.9	3.9	2.73	2.73	0.05	0.05	149	149	38	38	143	143	7.36	7.36	33.1	33.1	1.1	1.1	89
1175	55	F	3.81111			0				1	White	Not Hispanic or Latino	0			5	37.4		128		90		103		110				0		11.3		8.12		0.33		143		9		114				41.6		1.3
1176	95	M	15.5062	Y		0				1	White	Not Hispanic or Latino	1	0.89	15.51	10	36.5	36.5	90	88	55	50	63	72	103	81	24	16	0		8.3	9.4	6.03		0.14		131	132	32	34	241	85	7.41	7.41	31.5	26.7			199
1177	82	M	1.81042	Y		0		1	1	1	White	Not Hispanic or Latino	0			10	36.3		150		85		107		78				0		8		6.24		0.5		142		18		105		7.33		39.5		1.6		94
1178	89	F	9.61319	Y		0				1	White	Not Hispanic or Latino	0			14	36.6		138		52		74		78		22		0		8.1		5.85		0.16		137		39		337				21.1		1.5
1179	91	F	2.91875			0				1	White	Not Hispanic or Latino	0			6	36.8		157		60		92		79				0		21.3		17.76		0.13		134		22		121				37.8		0.7
1180	79	M	7.28611	Y		0				1	White	Not Hispanic or Latino	1	3.08	7.29	13	36.5	36.5	134	125	66	68	83	80	61	65	0	15	0		4.7	4.7	3.01	3.01	0.21	0.21	141	141	25	25	127	127	7.42	7.43	30	30	2.3	2.3	53
1181	83	M	2.49861	Y		0				1	White	Not Hispanic or Latino	0			8	37.5		114		86		92		79		22		0		9.1		7.6		0.05		140		19		116				30.2
1182	59	F	15.3403			0				1	White	Not Hispanic or Latino	1	5.6	15.34	3	36.9	36.9	101	101	72	72	80	80	74	74	23	23	0		11.6	11.6	8.51	8.51	0.13	0.13	132	132	11	11	91	91	7.24	7.24	31.1	31.1	1.5	1.5	95
1183	69	F	11.8979			0				1	White	Not Hispanic or Latino	0			4	36.8		130		75		88		87				0	180.1	9.6		7.78		0.05		141		7		104				31.2		1.1
1184	85	F	3.61875			0				1	White	Not Hispanic or Latino	0			7	36.8		117		65		76		80				0		14.6		9.3		0.43		139		18		80				29.4		1.2
1185	56	M	4.01667			0				1	White	Not Hispanic or Latino	0			4	37.1		118		74		81		100		20		0		14.4		10.84		0.13		137		10		107				44.8		1.1
1186	58	M	5.98542	Y		0				1	White	Not Hispanic or Latino	1	3.27	5.99	7	37.1	37.1	181	181	91	91	113	113	77	77	14	14	0		10.9	8.6	6.35	6.35	0.08	0.08	110	115	4	5	128	71	7.48	7.48	31.2	26.3	1.25	0.9	65
1187	85	M	0.958333			0				1	White	Not Hispanic or Latino	0			8	36.4		136		77		97		61		18		0		5.2		3.14		0.2		142		24		130				37.6		1.19
1188	88	M	3.64653	Y		0		1	1	1	White	Not Hispanic or Latino	0			8	36.7		185		83		112		79		20		1		7.7		5.97		0.05		143		38		110		7.35		47.9		2.6
1189	64	F	24.6882			0				1	White	Not Hispanic or Latino	1	4.95	24.69	3	36.6	36.8	116	107	63	60	81	72	93	118	18	32	0	219.8	11.1	17.8	7.87	15.47	0.74	0.64	137	137	12	10	92	125	7.44	7.48	25.6	32	0.47	1.2	77
1190	35	F	1.78056			0				1	White	Not Hispanic or Latino	0			3	37		146		82		103		77				0		14.4		9.92		0.18		143		9		104				36.1		1
1191	70	M	4.85	Y		0				1	White	Not Hispanic or Latino	1	1.93	4.85	10	36.9	36.9	91	91	47	47	57	57	108	108	22	22	1		19.5	18.7	15.28	15.28	0.06	0.06	130	134	55	50	109	137	7.31	7.31	37.2	33.1	0.8	0.5	123
1192	78	F	1.68611			0				1	White	Not Hispanic or Latino	0			4	36.3		152		57		89				20		0		8		5.32		0.06		130.2		9		98		7.32		38.2		1.2		98
1193	96	M	2.69722	Y		0				1	White	Not Hispanic or Latino	0			14	36.7		118		75		66		36		18		0		6.5		2.6		0.1		140		29		84		7.44		45				70
1194	89	F	3.11042			0				1	White	Not Hispanic or Latino	0			8	37.5		109		76		87		110				0		10.1		7.22		0.08		133		11		115				41.8		1.2
1195	86	F	3.10208			0				1	White	Not Hispanic or Latino	0			6	36.6		157		66		96		76				0	6.7	13.2		7.04		0.51		140		17		90				42.8		1.3
1196	75	F	16.7403	Y	1	1			1	1	White	Not Hispanic or Latino	1	15.58	16.74	7	37.1	36.5	118	159	49	77	72	96	58	118	16	26	0	88.7	10	14.1	8.55	13.07	0.09	0.08	134	135	23	20	95	135	7.45	7.45	35.8	31.6	2.19	0.7	83
1197	34	F	2.07292			0				1	White	Not Hispanic or Latino	0			0	37.1		104		58		71		89		20		0	120.1	18.8		15.33		0.12		138		12		115		7.4		38.2		1.3		71
1198	93	M	3.63819	Y		0				1	White	Not Hispanic or Latino	0			12	36.8		120		57		85		77				0		19.9		18.18		0.1		131		62		93				41.5
1199	73	M	1.64861			0				1	White	Not Hispanic or Latino	0			14	36.7		146		67		85		74		20		0		11.2		7.7		0.27		139		29		195				35.5
1200	79	F	3.02986	Y		0				1	White	Not Hispanic or Latino	1	1.07	3.03	11	37.3	37.3	105	105	84	84	88	88	100	100	39	39	0		21.9	17.4	19.76	16.56	0.08		137	141	31	29	319	244			46	41.1
1201	100	M	5.67431	Y		0				1	White	Not Hispanic or Latino	0			12	36.6		121		67		81		78				0		27.6		24.65		0.12		139		33		130				37.6		1.64
1202	83	F	3.27222			0				1	White	Not Hispanic or Latino	0			6	37		120		71		81		107		16		0	211	11.3		9.43		0.18		134		13		105				29.2
1203	89	M	1.45556			0				1	White	Not Hispanic or Latino	0			8	38.6		110		43		58		72		22		0		6.1		4.97		0.18		139		40		120		7.37		37.4		1.26		23
1204	93	M	2.64931	Y		0				1	White	Not Hispanic or Latino	0			11	36.8		117		86		96		79				0		19.4		14.91		0.08		134		61		175				37.2		2.2
1205	87	F	0.761111			0				1	White	Not Hispanic or Latino	0			9	36.6		148		50		76		89		16		0		6.9		4.27		0.23		136		47		93				43.8
1206	73	F	3.21944			0				1	White	Not Hispanic or Latino	0			4	36.7		131		82		98		81				0		10.7		8.05		0.2		137		15		109				40		1.5
1207	76	M	3.67014	Y		0				1	White	Not Hispanic or Latino	1	1.14	3.67	6	36.4	36.9	160	125	97	87	118	99	88	113	32	36	0		10	13	6.32	11.52	0.22		139	141	23	15	127	123	7.36		46.7	47.6	1.8		89
1208	69	M	11.6903	Y		0				1	White	Not Hispanic or Latino	0			6	36.5		144		92		112		81		16		1		11.7		6.93		2.02		137		16		74		7.42		40.9		1.2		69
1209	68	F	6.32639			0				1	White	Not Hispanic or Latino	0			3	36.6		117		60		74		106		0		0		12.9		10.79		0.05		133		9		120		7.43		31				282
1210	77	M	3.14444			0				1	White	Not Hispanic or Latino	0			4	37.4		127		53		69		88		16		0		6.6		5.11		0.17		133		29		138				39.2		1.38
1211	85	F	9.22986			0				1	White	Not Hispanic or Latino	0			6	36.6		200		122		140		116		24		0	3.1	13.8		11.26		0.07		136		41		101				32.4
1212	74	M	15.5208	Y		0				1	White	Not Hispanic or Latino	0			6	37.2		112		60		77		96		24		0		30.6		28.4		0.1		133		18		119		7.41		39.4				57
1213	67	M	8.20347	Y		0				1	White	Not Hispanic or Latino	0			7	36.9		122		52		67		83		20		0		13.6		12.9		0.09		139		21		135				35.4		1.98
1214	59	F	1.26736	Y		0				1	White	Not Hispanic or Latino	0			11	36.8		102		55		66		85				0		14.2		12.43		0.33		141		37		86				31		1.3
1215	74	M	8.35486	Y		0				1	White	Not Hispanic or Latino	0			9	37.2		192		81		104		78				0		12.5		10.39		0.1		127		27		496				31.5		2.3
1216	92	M	10.2562			0				1	White	Not Hispanic or Latino	0			7	36.2		150		70		97				18		0		11.4		8.7		0.5		138		24		114				37.7		2.5
1217	88	F	1.22292	Y		1			1	1	White	Not Hispanic or Latino	0			8	35.8		131		106		114		61				0		7.9		6.04		0.05		136		26		176				35.9		1.9
1218	81	M	0.814583			0				1	White	Not Hispanic or Latino	0			5	36.3		117		96		105		59				1		4.8		2.71		0.41		138		15		145				34.6		2
1219	30	F	5.725			0				1	White	Not Hispanic or Latino	1	0.5	5.73	2	37.3	37.3	111	111	56	56	68	68	92	92	29	29	0		5.2	3.3	3.52	1.75	0.37	0.27	130	137	86	31	117	83	7.33		18	16.4			21
1220	84	M	0.833333	Y		0				1	White	Not Hispanic or Latino	0			6	37		164		104		101		104				0		13.6		12.52		0.1		141		24		169		7.42		41.7		2.2		107
1221	79	M	3.10694	Y		0				1	White	Not Hispanic or Latino	0			12	36.4		89		46		60		79		22		0		14.5		1.3		0.05		142		29		80		7.33		28.2				86
1222	30	M	8.15764			0				1	White	Not Hispanic or Latino	1	4.19	8.16	0	36.7	36.7	149	149	131	131	135	135	109	104	40	27	0		16.1	16	11.82	8.9	0.34	0.01	139	140	14	16	147	126	7.36	7.4	37.6	31	1.35	1.4	173
1223	88	M	3.81319			0				1	White	Not Hispanic or Latino	0			10	36.7		143		61		72		86				0		20.5		18.49		0.12		132		28		139		7.38		37.5
1224	85	M	5.63819			0				1	White	Not Hispanic or Latino	0			6	36.4		145		55		86		58		18		1		15.1		8.96		0.27		142		16		194		7.3		42				40
1225	96	M	5.93611	Y		0				1	White	Not Hispanic or Latino	1	2.11	5.94	20	37.2	37.2	153	153	59	59	83	83	72	72	23	23	0		8.5	5.3	6.02	4.58	0.22		139	139	21	21	104	104	7.44	7.47	36.2	33	0.98	1	48
1226	87	F	5.37986	Y		0				1	White	Not Hispanic or Latino	0			11	37		133		52		79		70		20		0		13.2		10.71		0.13		140		52		127		7.45		30		1.06		50
1227	65	F	3.99653			0				1	White	Not Hispanic or Latino	0			5	37.5		92		60				78				0	22.1	4.8		3.41		0.11		135		8						32.1
1228	83	F	3.08819			0				1	Asian	Not Hispanic or Latino	0			7	38.2		150		73				100				0		7.9		6.8		0.1		140		13		127		7.41		35.4		0.9
1229	64	M	3.82083			0				1	White	Not Hispanic or Latino	1	0.72	3.82	12	36.5	36.5	124	124	70	70	82	82	100	100	42	42	0		8.9	8.9	7.72	7.72	0.06	0.06	139	139	38	38	89	89			37.9	37.9	1.6	1.6
1230	63	M	16.8403	Y		0				1	White	Not Hispanic or Latino	1	12.87	16.84	3	36.2	35.8	65	69	43	43	48	48	95	84	17	17	1		12.2	10.2	10.85	8.94	0.07	0.09	139	138	25	25	104	104	7.17	7.17	33.5	37.5	2.49	2.49	83
1231	92	F	1.10417	Y		0				1	White	Not Hispanic or Latino	0			12	36.9		131		50		77		92		19		0		19.6		15.59		0.3		138		32		147				35.8		1.6
1232	80	F	7.99097			0				1	White	Not Hispanic or Latino	0			5	37.2		152		95		115		122				0	211.4	28.5		26.45		0.14		122		6		137				28.5		0.8
1233	80	F	4.59583	Y		0		1	1	1	White	Not Hispanic or Latino	0			8	37		157		67		97		80				0	77.5	12		9.53		0.13		137		16		241				39.3
1234	87	F	1.86528	Y		1			1	1	Asian	Not Hispanic or Latino	0			12	36.7		154		62		80		73		16		1		6.2		3.81		0.45		139		81		253				17		0.76
1235	69	M	5.1375			0				1	White	Not Hispanic or Latino	0			9	36.8		111		90		97		60				0		6.7		5.01		0.25		144		24		129				35.2		1.7
1236	94	M	1.89792	Y		0				1	White	Not Hispanic or Latino	0			9	36.9		119		64		87		68				0		13.9		10.4		0.1		136		22		118				33.3
1237	83	M	8.61042			0				1	White	Not Hispanic or Latino	0			11	37.4		118		59		79		95				0		18.8		16.04		0.08		136		28		259		7.37		31.6		2.29		65
1238	88	M	1.09653			0				1	White	Not Hispanic or Latino	0			6	36.9		139		85		101		80		25		0		16.3		9.78		0.2		140		21		105				39.4
1239	77	M	0.781944			0				1	White	Not Hispanic or Latino	0			11	38.8		125		65		76		94				0		19		16.8		0.09		138		17		160				40.5		2.4
1240	74	M	5.00903			0				1	White	Not Hispanic or Latino	1	1.82	5.01	6	36.4	36.4	143	143	89	89	102	102	82	82	21	21	0		11	6.7	8.63		0.24		139	138	18	18	120	148	7.42	7.43	42.9	43.2	1.3		34
1241	72	M	13.5076	Y		0				1	White	Not Hispanic or Latino	0			6	37.1		116		62		85		95				0		12.7		9.79		0.34		139		12		99		7.51		42.2				61
1242	78	F	1.01042	Y		0				1	White	Not Hispanic or Latino	0			6	36.6		121		59		75		86		24		0		7.9		5.38		0.06		124		8		91				26.1
1243	60	F	8.86944			0				1	White	Not Hispanic or Latino	1	3.89	8.87	4	37.3	37.3	139	139	70	70	86	86	107	107	26	26	0		12	12	9.57	9.57	0.13	0.13	134	134	7	7	226	226	7.43	7.43	45.8	45.8	1.7	1.7
1244	80	F	3.80903	Y		0				1	White	Not Hispanic or Latino	0			6	36.6		192		96		110		87		0		0		10.3		7.55		0.31		137		16		102		7.4		32.6				102
1245	73	M	1.73542			0				1	White	Not Hispanic or Latino	0			5	36.7		165		86		100		87		20		0		7.8		4.53		0.35		141		14		79				34.4		1.4
1246	81	M	2.49306			0				1	White	Not Hispanic or Latino	1	0.422222	2.49306	12	36.9	36.9	134	134	73	73	88	88	78	78	22	22	0		9.7	9.7	8.26	8.26	0.1		140	140	29	29	307	307			44.4	44.4	2.1	2.1
1247	55	M	2.99583	Y		0				1	White	Not Hispanic or Latino	0			3	36.9		104		73		81		73				0	125	7		5.12		0.12		137		15		98		7.49		34.6				112
1248	100	M	3.88056	Y		0				1	White	Not Hispanic or Latino	0			12	36.7		127		90		99		75		18		0		9.7		6.71		0.24		145		22		126				37.2
1249	88	F	3.62986			0				1	White	Not Hispanic or Latino	0			6	36.6		132		58		77		45				0		6.1		2		0.11		139		23		108				35.8
1250	80	F	8.38403	Y		0	1		1	1	White	Not Hispanic or Latino	1	0.89	8.38	12	37.3	39.5	139	171	60	150	80	155	101	139	24	24	0		5.9	7.3	4.77	6.17	0.07		129	129	29	28	449	316	7.4	7.34	32.1	35.1	1.56		88
1251	82	F	2.77708			0				1	White	Not Hispanic or Latino	0			8	36.2		180		113		131		86				1		6.5		4.73		0.29		145		27		106				41.7
1252	71	F	1.23056			0				1	White	Not Hispanic or Latino	0			5	37.6		106		66		79		66		18		0		20.7		19.42		0.13		136		11		105				42.4		0.89
1253	80	M	1.74167			0				1	White	Not Hispanic or Latino	0			12	36.2		117		72		84		72				0		8.1		6.04		0.32		138		20		119				27		1.5
1254	68	M	3.69444			0				1	White	Not Hispanic or Latino	0			4	36.6		152		108		118		95		16		0		9.3		5.67		0.7		138		18		102		7.45		42.1		0.82		54
1255	87	F	13.8111	Y		0				1	White	Not Hispanic or Latino	1	9.93	13.81	14	36.9	36.1	184	129	93	92	117	98	96	92	12	26	0	153	16.9	16.9	14.02	12.74	0.19	0.19	133	127	15	18	164	103	7.41	7.41	39	29.3	2.84		116
1256	55	F	4.92778	Y		0				1	White	Not Hispanic or Latino	0			10	38.3		140		69		93		116		21		0		5		1.83		0.82		139		17		141				29.6		1.9
1257	35	M	1.55417			0				1	White	Not Hispanic or Latino	0			0	36.3		182		98		126		78				0		10.4		7.4		0.16		139		11		96				40.6		1.1
1258	85	M	1.23056			0				1	White	Not Hispanic or Latino	0			7	36.4		137		65		84		79		18		0		30		23.1		0.27		137		37		109				35.2
1259	101	M	1.65833	Y		0				1	White	Not Hispanic or Latino	0			11	36.9		116		49		65		75		20		0	99.2	8.1		7.67		0.09		133		21		97				48.3		1.44
1260	55	F	1			0				1	White	Not Hispanic or Latino	0			4	37		123		50		68		82		15		0		16.7		10.08		0.46		137		25		113		7.44		43.5		1.2
1261	57	M	10.7347	Y		0				1	White	Choose Not to Disclose	1	1.75	10.73	2	36.3	37.2	162	130	98	86	114	97	112	103	19	18	0		11.8	9.6	10.73		0.06		140	138	19	10	104	98	7.33	7.26	40.4	37.5	0.81		66
1262	67	M	3.92292	Y		0				1	White	Not Hispanic or Latino	1	1.95	3.92	13	36.7	36.7	86	86	47	47	56	56	92	92	17	17	0		12.1	12.1	11.7	8.83	0.1		137	142	13	15	152	133	7.28	7.22	36	32.2	1.39	0.9	200
1263	62	M	3.80486			0				1	White	Not Hispanic or Latino	0			4	38.4		164		81		109		85				0	101.9	11.1		8.36		0.13		132		17		231				35.5		2
1264	68	F	9.97292	Y	1	1			1	1	White	Not Hispanic or Latino	1	9.97292	9.97292	4	38.1	38.1	97	97	50	50	63	63	125	125	22	22	0	19.2	17.3	17.3	15.99	15.99	0.17	0.17	149	149	33	33	183	183	7.45	7.45	35.1	35.1	2.2	2.2	117
1265	68	M	1.88889			0				1	White	Not Hispanic or Latino	0			4	37.6		111		69		83		108				0		15.4		13.08		0.1		131		11		116				39.9		1.3
1266	70	M	16.5625	Y		0				1	White	Not Hispanic or Latino	1	1.81	16.56	10	36.7	37.1	130	145	78	88	82	102	71	104		20	0		11.7	11.4	7.35	5.71	0.14	0.03	136	135	23	22	74	89	7.4	7.29	30.5	30.6	1.1	1.5	90
1267	73	F	3.64375			0				1	White	Not Hispanic or Latino	1	1.46	3.64	5	36.6	36.6	105	105	51	51	66	66	106	106	11	11	0		15	15	12.9	12.9	0.52		139	139	14	14	203	203	7.32	7.32	27.4	27.4	3	3	99
1268	70	M	3.54931			0				1	White	Not Hispanic or Latino	1	2.78	3.55	5	37.1	38.7	113	113	59	59	70	70	115	112	22	27	1		6.1	6.5	4.5	5.41	0.41	0.21	135	137	21	20	131	131	7.44	7.44	40.4	37.6	1.76	1.9	68
1269	92	M	1.10139	Y		0				1	White	Not Hispanic or Latino	1	1.1	1.1	7	36.8	36.8	96	96	64	64	72	72	68	68	25	25	0	3.1	10.9	11.5	7.9		0.3		138	136	20	28	93	124	7.38	7.38	42.2	39.2			61
1270	76	F	8.22778			0				1	White	Not Hispanic or Latino	1	0.33	8.23	5	35.8	36.8	151	113	75	60	75	73	58	81		13	0		10.8	13.2	7.55	12.05	0.4	0.02	142	140	26	16	120	162			43.4	35.5	1.5
1271	26	M	13.9528			0				1	White	Not Hispanic or Latino	1	11.98	13.95	0	36.9	37.7	100	108	62	57	75	68	102	111	34	43	0		12.1	9.9	10.18	8.39	0.06	0.18	135	136	8	5	122	92	7.37	7.45	36.5	30.6	2.04	1.4	29
1272	83	F	4.99722			0				1	White	Not Hispanic or Latino	0			5	36.2		150		70		97		79				0		9.3		7.39		0.32		136		20		122		7.5		35.1		0.8		68
1273	87	M	7.89583	Y		0				1	White	Not Hispanic or Latino	0			18	36.6		126		68		77		60		18		0	9.7	10.5		6.82		0.12		137		28		96		7.45		37.9
1274	94	M	2.34653	Y		0				1	White	Not Hispanic or Latino	0			12	36.4		153		92		106		76		31		0		6.3		8.66		0.06		138		25		109				39.5
1275	92	F	3.06806	Y		0				1	White	Not Hispanic or Latino	0			10	36.7		118		46		78		96		18		0		16.1		15.14		0.17		138		17		101		7.36		42.4				19
1276	76	M	1.01042	Y		0				1	White	Not Hispanic or Latino	0			5	38.9		149		71				116				0		24		21.58		0.13		137		25		92				45.2		2.76
1277	88	F	2.25694			0				1	White	Not Hispanic or Latino	0			8	37.8		128		81		97		79				0	52.2	6.9		4.88		0.11		139		11		124				40.4
1278	67	F	5.19722			0				1	White	Not Hispanic or Latino	0			5	36.7		122		59				78				0	125.9	10.6		8.61		0.14		140		22		114		7.44		37.6		0.87		88
1279	88	F	1.69514	Y		0				1	White	Not Hispanic or Latino	0			8	37.1		150		65		86		121		23		0		20.5		12.79		0.06		136		21		196				42.2		3.04
1280	85	M	4.74444	Y		0				1	White	Not Hispanic or Latino	0			10	37		99		51		68		80				0		15.8		13.73		0.06		141		34		132				27.8		2.11
1281	77	F	12.0903	Y		0				1	White	Not Hispanic or Latino	1	7.05	12.09	8	36.7	36.7	109	109	85	85	91	91	77	77	35	35	1	124.3	23.2	23.2	20.81	20.81	0.05	0.05	136	136	21	21	224	224	7.29	7.29	33.5	33.5	3.7	3.7	94
1282	62	M	3.46111			0				1	White	Not Hispanic or Latino	1	2.49861	3.46111	4	36.2	36.2	207	138	124	102	148	112	109	110	36	28	0		15.5	12.9	4.27		1.44		141	135	15	16	174	162	7.26	7.26	49.3	45.1	5.5	1.6	148
1283	82	M	8.90764	Y		0				1	White	Not Hispanic or Latino	0			7	36.8		127		55		73		64				0		14.2		10.33		0.06		137		28		134				37.9
1284	72	M	5.27569	Y		0				1	White	Not Hispanic or Latino	0			9	36.7		121		100		107						0		11		8.69		0.08		140		52		120		7.34		37.7
1285	69	M	4.72708			0				1	White	Not Hispanic or Latino	0			5	37		124		60		77		78				0		11.1		8.94		0.17		137		12		98				41.2
1286	78	F	2.46181			0				1	White	Not Hispanic or Latino	1	0.08	2.46	13	37.3	37.3	113	113	69	69	82	82	113	113	20	20	0		15.4		13		0.13		139		17		218		7.39		35		1.79		20
1287	51	M	2.22917			0				1	Other	Not Hispanic or Latino	0			3	36.4		130		104		108		89		16		0		10.8		5.41		0.35		138		13		147				43.9
1288	67	M	1.51528			0				1	White	Not Hispanic or Latino	0			9	36.6		148		95		111		97				0		8.9		6.99		0.25		139		17		204				50.8
1289	88	M	5.03542			0				1	White	Not Hispanic or Latino	0			7	36.3		147		81		97		69		20		0		6.8		3.48		0.65		141		21		135		7.38		37		1.6		24
1290	67	M	2.78681	Y		0	1		1	1	White	Not Hispanic or Latino	0			5	36.9		145		71		89		77				0		22.3		18.76		0.08		133		11		95		7.44		37		0.8		67
1291	57	F	12.641	Y		0				1	White	Not Hispanic or Latino	1	6.71	12.64	2	36.3	36.3	109	109	72	72	82	82	88	88	14	14	0		5.3	5.3	4.34	4.34	0.09	0.09	139	139	14	14	106	106	7.45	7.45	28.5	28.5	0.8	0.8	60
1292	68	F	11.3278	Y		0	1		1	1	White	Unknown	0			4	36.6		105		73		79		102				0		16.3		11.74		0.24		133		14		101				31.3
1293	69	M	3.53611			0				1	Unknown	Unknown	1	1.61	3.54	4	36.7	36.7	72	118	48	74	53	85	85	90	20	29	0		9.5	9.5	4.72		0.08		137	137	6	6	107	101	7.28	7.37	38	33.4	3.4	3.4	94
1294	76	F	0.845833			0				1	White	Not Hispanic or Latino	0			4	36.7		122		66		79		82		20		0	45.5	8.8		5.97		0.31		139		10		104				33.8
1295	83	M	1.73403	Y		0				1	Asian Filipino	Not Hispanic or Latino	1	0.888889	1.73403	12	36.7	37.7	180	143	103	94	129	106	121	101	18	21	0		16.6	9.1	9.88		0.61		142	144	27	28	174	133	7.25	7.39	44.7	41.7		1.8	54
1296	83	F	1.87361			0				1	White	Not Hispanic or Latino	0			6	37.7		156		66		96		91		21		0		14.4		11.03		0.16		141		9		144				40.9		1.1
1297	57	M	1.74861	Y		0				1	Black or African American	Not Hispanic or Latino	1	0.86	1.75	9	36.7	36.7	126	126	87	87	95	95	103	103	13	13	1		9.9	10.2	6.11	8.59	0.19	0.09	137	137	12	10	99	99	7.3		47.2	43.8	1		29
1298	77	M	0.642361	Y		0				1	White	Not Hispanic or Latino	1	0.64	0.64	13	37.7	37.7	137	137	51	51	69	69	112	112	30	30	1		6.1	13.9	4.9		0.11		137	140	10	11	110	92	7.33		41.5	45	0.78		19
1299	77	M	1			0				1	White	Not Hispanic or Latino	0			4	37.2		95		52		62		78				0		17.4		15.71		0.18		136		17		125		7.38		38.8				67
1300	71	M	3.99583	Y		0	1		1	1	White	Not Hispanic or Latino	1	0.87	4	7	36.7	36.7	108	108	72	72	81	81	140	140	30	30	0		7.1	7.1	4.49	3.71	0.2	0.28	132	132	18	18	123	123	7.42	7.42	21.9	21.9	2.9
1301	69	M	35.4583			0				1	White	Not Hispanic or Latino	1	12.98	35.46	3	36.5	36.6	153	166	83	98	115	114	55	78	18	29	0		10.8	17.2	8.23	14.95	0.12	0.05	139	130	13	11	100	110	7.45	7.45	39.9	40.6	1.7		79
1302	73	M	1.30417	Y		0				1	White	Not Hispanic or Latino	0			15	36.9		122		65		78		96		24		0		11.2		9.95		0.07		138		16		166				40.6		1.37
1303	88	F	6.95625			0				1	White	Not Hispanic or Latino	0			5	37.1		151		68		87		86		18		0		8.9		6.93		0.06		135		13		108				39.8
1304	57	F	13.8771	Y		0				1	White	Not Hispanic or Latino	1	8.83	13.88	4	37.4	37.4	99	99	51	51	60	60	127	127	20	20	1		14.2	21.3	12	18.74	0.4		133	135	35	33	181	248	7.03	7.03	31	30.1	3.2	0.9	71
1305	84	F	3.92361	Y		0				1	White	Not Hispanic or Latino	0			7	36.7		136		52		73		73		22		0		5.4		3.76		0.08		138		25		122				40.1		0.8
1306	71	M	2.10417	Y		0				1	White	Not Hispanic or Latino	0			13	36.1		113		52		65		62		20		0		11.7		5.82		0.26		135		32		103		7.38		35.3				73
1307	90	M	4.95972	Y		0				1	White	Not Hispanic or Latino	0			6	36.7		124		69		80		94				0		20.1		17.03		0.21		135		22		129				34.8		1.3
1308	58	F	1.77361			0				1	White	Not Hispanic or Latino	0			3	36.6		155		85		104		65		14		0	197.1	10.8		7.47		0.07		140		11		145				40.2
1309	90	M	1.89792	Y		1			1	1	Asian	Not Hispanic or Latino	0			10	36.6		170		90		103		82		30		0		13.1		11.35		0.07		138		15		121				40.9		1.8
1310	64	M	5.68125			0				1	White	Not Hispanic or Latino	1	1.73	5.68	4	36.7	36.7	141	132	91	78	105	90	88	73	22	16	0		12.8	11.2	9.5		0.23		140	140	22	17	115	124			43.1	42.1
1311	66	F	3.85417	Y		0				1	White	Not Hispanic or Latino	1	1.32	3.85	12	36.9	36.7	94	130	48	61	69	76	94	110	24	24	0		12	10.4	10.33	9.7	0.14		138	141	22	9	106	88	7.41		40.8	31.8	0.9	1.1	131
1312	62	F	1.225			0				1	Asian Cambodian	Not Hispanic or Latino	0			4	37		116		73		83		96		24		0		24.9		19.92		0.18		138		11		204				36.4		3
1313	67	M	16.816			0				1	White	Not Hispanic or Latino	1	0.98	16.82	3	37.2	36.8	124	100	51	63	75	76	78	90	22	14	0	106.3	14.4	16.3	11.65		0.05		138	135	11	12	101	220	7.46	7.39	31	26.1			183
1314	62	M	1.62361			0				1	White	Not Hispanic or Latino	0			8	37.2		121		77		88		83				0		15.7		11.48		0.24		136		15		105				35.3
1315	76	M	3.89097			0				1	White	Not Hispanic or Latino	1	1.89	3.89	10	36.6	34.9	111	141	74	60	81	89	89	62	19	19	0		10.4	12.4	9.51	9.51	0.2	0.2	137	137	36	30	101	117	7.28		45.7	34.8	0.9	1.1	108
1316	92	M	6.70069	Y		0				1	White	Not Hispanic or Latino	1	2.9	6.7	6	36.9	36.9	124	124	101	101	107	107	71	71	22	22	0		5.6	5.6	2.92	2.92	0.14	0.14	143	143	26	26	138	138			39.2	39.2
1317	99	F	2.72222	Y		0				1	White	Not Hispanic or Latino	0			8	36.6		126		52		80		60		20		0		7.2		4.18		0.12		138		17		183				37.3
1318	88	M	2.81528	Y		0				1	White	Not Hispanic or Latino	1	0.68	2.82	12	36.8	36.8	85	130	41	71	51	84	70	71	23	20	0		10.4	7.4	6.8	5.5	0.37		136	140	16	16	156	211	7.4	7.4	39	38.9	1.67		90
1319	81	F	1.9375			0				1	White	Not Hispanic or Latino	0			7	36.4		140		68		86		65		18		0		14.8		12.24		0.31		134		10		126				36
1320	72	M	24.0618	Y	1	1			1	1	White	Not Hispanic or Latino	1	24.06	24.06	7	37.2	37.2	110	100	63	55	73	65	85	82	26	28	0		18.5	18.5	5.75	10.44	0.22	0.01	137	137	42	42	108	108	7.27	7.27	36.7	36.7	2.3	2.3	78
1321	93	M	7.65556	Y		1			1	1	Other	Not Hispanic or Latino	0			11	36.4		137		67		85		63		28		0	77.9	14.6		12.78		0.31		145		32		86				27.2
1322	92	F	2.64722	Y		0		1	1	1	White	Not Hispanic or Latino	0			6	37.5		107		96		100		79		24		0		11.8		7.68		0.14		140		18		128				32.2
1323	67	F	1.2125			0				1	White	Not Hispanic or Latino	0			3	36.9		118		77		89		85		17		0		10.5		8.29		0.08		140		18		138		7.34		39.9		1.36		24
1324	75	F	2.28056			0				1	White	Not Hispanic or Latino	0			11	36.9		153		111		98		83		24		0		9.5		7.44		0.05		138		36		136				41.8
1325	79	M	6.50972			0				1	White	Not Hispanic or Latino	0			5	37.2		183		118		139		99				0		18.3		16.2		0.05		144		24		201				48.6		3.3
1326	65	M	7.85417			0				1	White	Not Hispanic or Latino	1	1.78	7.85	4	37.6	37.6	134	134	77	77	91	91	104	104	39	39	0		13.8	9.3	11.17	7.59	0.1	0.11	145	146	23	24	107	97	7.43		29.3	24.6	2.66		22
1327	92	F	6.54514	Y		0				1	White	Not Hispanic or Latino	0			14	36.5		127		66		80		72				0		8.1		5.56		0.57		138		54		130		7.31		32.2		1.88
1328	94	F	4.03194	Y		0				1	White	Not Hispanic or Latino	1	0.96	4.03	9	36.9	36.9	126	126	63	63	78	78	99	99	20	20	0		12.7	9.2	8.82	7.05	0.1	0.03	140	140	18	18	97	96	7.32		33	28.9	1.6	1.6	20
1329	65	F	3.62986			0				1	White	Not Hispanic or Latino	1	0.87	3.63	4	37.4	37.4	137	137	80	80	93	93	116	116	29	29	0		8.4	5.5	5.95	3.9	0.09	0.05	136	140	14	10	96	96	7.43		43.5	33.4	1.58
1330	59	F	6.10139			0				1	Unknown	Not Hispanic or Latino	0			2	37.7		140		88		113		108		0		0		19.8		14.55		0.2		134		13						41.1
1331	55	F	5.45417			0				1	White	Not Hispanic or Latino	0			9	36.8		138		80		99		116		26		0		12.4		9.18		0.36		136		6		85		7.43		31.5				80
1332	56	M	1.85069			0				1	White	Not Hispanic or Latino	1	0.73	1.85	3	36.9	36.9	117	117	74	74	84	84	111	111	22	22	1		13.2	13.2	11.39	11.39	0.08	0.08	138	138	19	19	201	201	7.28		40.4	40.4	2.4	3.2	78
1333	69	F	1.86875			0				1	White	Not Hispanic or Latino	0			4	36.8		132		74		89		85				0	18.3	7.8		5.69		0.22		137		14		82				39.7		1.3
1334	85	F	3.24306			0				1	White	Not Hispanic or Latino	0			9	36.2		122		60		81		93		24		0	0.5	18.2		15.54		0.23		139		14		255				40.4		2.5
1335	86	F	1.96736	Y		0				1	White	Not Hispanic or Latino	0			8	36.9		150		49		65		57				0	19	10.2		7.98		0.12		143		10		88				33.1		0.8
1336	103	F	0.960417	Y		0				1	White	Not Hispanic or Latino	0			11	36.7		140		47		71		51		26		0		10.1		7.74		0.11		134		21		99				39
1337	87	F	5.60208	Y		0				1	White	Not Hispanic or Latino	0			11	37.1		167		51		80		75				0	133.6	8.1		5.26		0.48		137		44		161				31.8
1338	97	F	0.95625	Y		0				1	White	Not Hispanic or Latino	0			11	36.8		109		58				92				0	187.6	10.7		10.21		0.06		131		35		201		7.32		36.6		1.92
1339	65	M	1.86736			0				1	White	Not Hispanic or Latino	0			4	37.4		144		66		87		79		28		0		13.2		11.22		0.08		143		21		131				40.5		1.07
1340	67	F	3.97986			0				1	White	Not Hispanic or Latino	0			4	36.8		120		61		75		121		32		0		14.3		10.04		0.5		137		10		107		7.43		31.4		0.71		134
1341	65	M	2.70347			0				1	White	Not Hispanic or Latino	1	1.65	2.70347	7	37.9	38.6	200	123	99	79	133	104	123	117	40	29	0		11.5	13.8	9.71	12.82	0.06		141	141	16	14	160	168	7.33	7.4	42.7	34.8	4.9	3.2	79
1342	90	M	2.10625	Y		0				1	White	Not Hispanic or Latino	0			12	37.1		124		57		87		75				0		13.8		11.66		0.12		139		22		107		7.41		34.6				48
1343	81	M	3.26944	Y		0				1	White	Not Hispanic or Latino	0			8	36.4		134		39		85		63				0		5.7		3.58		0.18		142		12		102				39.2		1.2
1344	87	M	20.6069			0				1	White	Not Hispanic or Latino	1	3.88958	20.6069	7	37.8	36.4	149	112	69	51	96	69	73	71		19	1		15	20.5	11.49		0.26		136	133	26	26	95	130	7.44	7.44	29.2	29.6		1.8	92
1345	70	M	3.37292			0				1	White	Not Hispanic or Latino	1	1.45	3.37	8	36.8	36.8	155	155	92	92	110	110	85	85	30	30	0		13.3	10.5	9.89		0.45		140		18		148		7.4	7.4	40.5	36.4	1.2	1.2	67
1346	61	F	4.75625			0				1	White	Not Hispanic or Latino	0			8	38.7		182		87				104				0	69.1	12.7		11.3		0.13		143		26		100				32.4		0.8
1347	95	F	2.10694	Y		0				1	White	Not Hispanic or Latino	0			15	36.7		151		54		79		72		16		0		4.7		2.98		0.1		128		15		105				31.4
1348	67	F	1.14514			0				1	White	Not Hispanic or Latino	0			5	37		158		86		100		83		16		0		7.6		4.25		0.05		146		17		147				37.7
1349	70	M	1.35486			0				1	White	Not Hispanic or Latino	0			15	37.8		97		64		76		100				0		9.6		7.61		0.14		139		16		101				41.4		1.9
1350	94	M	1.80833	Y		0		1	1	1	White	Not Hispanic or Latino	0			11	36.4		109		80		108		118		19		0		7.9		5.9		0.21		137		24		128				32.1		1.7
1351	86	F	7.82778	Y		1			1	1	White	Not Hispanic or Latino	0			15	36.7		129		70		80		64		16		0		9.3		6.11		0.68		137		51		125		7.33		34.4				133
1352	64	F	0.872917			0				1	White	Not Hispanic or Latino	0			5	36.6		116		70		83		68		20		0	4.4	9.2		4.99		0.32		135		22		87				37.3		0.84
1353	94	M	3.82361	Y		0				1	White	Not Hispanic or Latino	1	0.66	3.82	10	37.9	37.9	137	137	71	71	60	60	69	69	21	21	1		23.2	21.7	21.46	20.91	0.34		132	132	23	19	119	119	7.46		39.5	30.9			79
1354	53	M	2.66111	Y		0				1	White	Not Hispanic or Latino	0			9	36.9		122		81		115		105				0	219.9	10.8		6.24		0.17		130		29		471				31.1		0.65
1355	97	F	5.94028	Y		0				1	White	Not Hispanic or Latino	0			7	36.7		118		35		55		56		14		1		6.9		4.74		0.19		136		25		99		7.38		33		0.75		88
1356	86	F	3.12639			0				1	White	Not Hispanic or Latino	0			8	36.8		159		64		82		89		18		0	121.4	14.3		11.2		0.08		139		23		75				43.4
1357	80	M	0.740278	Y		0				1	White	Not Hispanic or Latino	0			11	36.6		126		40		62		48		18		0		11		8.7		0.43		137		79		95		7.3		32		0.8		27
1358	91	M	9.27708			0				1	White	Not Hispanic or Latino	0			12	36.5		207		69		100		68		18		0		7.4		5.25		0.1		141		44		107				30.4
1359	58	F	6.79653			0				1	White	Not Hispanic or Latino	1	1.8	6.8	2	37	37	111	111	64	64	75	75	78	78	23	23	1		13.3	13.8	8.09		0.11		140	140	11	8	115	140	7.35		32.4	31.8	2.17		75
1360	95	M	10.9535	Y		0				1	White	Not Hispanic or Latino	0			8	36.8		110		62				74				0	120.1	8.8		7.05		0.15		138		16		104				37.8
1361	61	M	3.49097	Y		0				1	White	Not Hispanic or Latino	0			4	36.7		124		90		97		67		16		1		7.1		4.99		0.06		131		5		85				33		1.1
1362	70	M	3.81528			0				1	White	Not Hispanic or Latino	1	0.91	3.82	8	37	37	160	160	88	88	103	103	80	80	16	16	0		12.7	12.7	8.24	8.24	0.59	0.59	143	143	18	18	51	51	7.45	7.45	44	44			57
1363	36	M	2.62778			0				1	White	Not Hispanic or Latino	0			0	36.6		147		98		114		115				0		12		9.58		0.12		139		14		148		7.39		45		2.19		28
1364	74	M	6.93264			0				1	White	Not Hispanic or Latino	0			4	36.4		157		70		94		81		20		0		8.5		7.13		0.08		134		19		94		7.47		43.4		1.3		83
1365	83	M	1.99236	Y		0		1	1	1	White	Not Hispanic or Latino	0			10	36.8		142		50		81		99		39		0		19.4		17.01		0.09		145		22		129		7.39		44.5		1.3		136
1366	82	F	4.20069	Y		0				1	White	Not Hispanic or Latino	0			9	36.8		92		50		60		83		20		0		6.7		3.87		0.16		138		5		108				39.6		1.1
1367	82	M	1.12361	Y		0	1		1	1	White	Not Hispanic or Latino	0			18	36.8		144		72		86		92		20		0		12.8		11.38		0.16		132		24		141				46.5
1368	76	M	7.62708	Y		0				1	White	Not Hispanic or Latino	0			5	37.2		130		73				101				0		24		21.58		0.13		137		25		86				45.2		1.78
1369	76	F	3.14792			0				1	White	Not Hispanic or Latino	0			5	37		142		64		85		61		18		0		6.3		4.54		0.15		141		16		153				34.2
1370	92	F	2.74444	Y		0				1	White	Not Hispanic or Latino	0			9	36.3		129		66		83		91				0		9.3		6.9		0.17		136		27		91				36.4		1.1
1371	87	F	2.47778			0				1	White	Not Hispanic or Latino	0			5	36.9		160		77		128		94				0		15.6		12.64		0.08		140		16		84				34.1		0.87
1372	86	M	12.1965	Y		0				1	White	Not Hispanic or Latino	1	5.25	12.2	11	37	37	122	122	74	74	85	85	78	78	21	21	0		10.4	10.4	8.11	8.11	0.09	0.09	133	133	57	57	132	132	7.38	7.38	31.4	31.4	1.1	1.1	77
1373	51	M	4.33194			0				1	White	Not Hispanic or Latino	1	2.36	4.33	2	34.1	34.1	83	103	51	62	64	79	85	78	15	15	0		16	18.6	8	8	0.12	0.12	144	138	8	8	162	237	7.25	7.35	34.9	41.8	1.99	1.4	144
1374	76	F	5.45417	Y		0				1	White	Not Hispanic or Latino	0			12	36.9		105		59		70		65		24		1		5.6		3.43		0.17		139		19		173		7.38		39.4		1.49		29
1375	42	F	6.79306			0				1	White	Not Hispanic or Latino	0			3	37.9		153		83		86		124				0	220.2	19.9		10		0.42		137		6		107		7.47		37.5		1.3		113
1376	42	F	0.859722			0				1	White	Not Hispanic or Latino	0			1	36.7		114		65				87				0		19.9		18.28		0.51		137		11		118				37.1
1377	67	M	0.800694			0				1	White	Not Hispanic or Latino	0			4	36.8		143		90		102		85		18		0		13.7		6.76		0.22		138		15		114				40.9
1378	94	M	2.13889			0				1	White	Not Hispanic or Latino	0			8	38.2		139		42		65		77		20		0		10.1		7.71		0.2		133		15		107				37.4		1
1379	73	M	2.54375			0				1	White	Not Hispanic or Latino	1	0.5	2.54	14	37	37	133	133	93	93	102	102	76	76	19	19	0		10.5		7.9		0.16		139		18		118				40.7		0.36
1380	95	F	5.725	Y		1			1	1	White	Not Hispanic or Latino	1	0.93	5.73	11	36.6	37.2	140	129	57	65	76	85	32	85	28	23	0		12.1	13.9	9.53	10.62	0.19	0.19	131	135	27	39	124	94	7.26		33.8	32.5	1.03		104
1381	59	M	1.83819			0				1	White	Not Hispanic or Latino	0			5	36.9		175		85		102		91		20		0		8.8		5.31		0.07		134		18		163		7.37		38.5		0.9
1382	50	M	1.65556			0				1	White	Not Hispanic or Latino	0			3	36.9		133		82		91		87		18		0		7.9		5.2		0.4		138		20		298		7.38		44.7				58
1383	86	F	5.43542	Y		0				1	White	Not Hispanic or Latino	0			9	37.4		119		66		77		112		20		0		17.4		5.38		0.08		137		32		354		7.48		32.7		2.3
1384	41	F	2.40069			0				1	White	Not Hispanic or Latino	0			1	38.2		170		94		119		115				0		8.8		5.59		0.21		136		10		136				37.9		1.5
1385	75	M	8.60903	Y		0				1	White	Not Hispanic or Latino	1	1.1	8.61	11	35.9	36.4	124	146	55	52	77	80	59	117	20	19	0		5.5	10.4	4.05	9.67	0.13		138	142	84	67	110	129	7.4	7.33	25.9	24.6	2.9	1.6	119
1386	82	M	7.25556			0				1	White	Not Hispanic or Latino	1	1.45	7.26	6	36.8	37.2	132	98	78	53	96	64	68	84	0	16	0		18.1	18.7	13.87		0.12		136	132	16	19	110	131	7.35	7.35	43.9	40.9
1387	95	F	0.779167	Y	1	1			1	1	White	Not Hispanic or Latino	0			11	36.3		145		56		77		77				0		10.4		9.56		0.09		141		34		135		7.28		41.2		1.8		67
1388	77	M	2.02083	Y		0				1	White	Not Hispanic or Latino	0			13	36.5		138		65		78		89		17		1		13.9		4.9		0.11		140		11		92		7.33		45		0.78		19
1389	84	M	0.947222			0				1	White	Not Hispanic or Latino	0			6	36.7		140		81		95		69		16		0		8.7		6.76		0.15		139		15		111				42		0.91
1390	63	M	9.89375			0				1	White	Not Hispanic or Latino	1	2.85833	9.89375	9	37.3	37.6	164	148	93	91	117	99	93	101	22	27	0	3.1	4.8	3.6	4.09	3.41	0.09	0.02	141	142	9	13	76	190	7.34	7.31	39.7	35.3	0.7		75
1391	73	F	0.744444			0				1	White	Not Hispanic or Latino	0			6	37.7		126		65		90		96		20		0		12.5		11.12		0.07		133		7		109				35.7		1
1392	85	M	1.73819	Y		0				1	White	Not Hispanic or Latino	0			15	36.9		126		78		95		92				0		7.8		5.66		0.3		141		15		106		7.4		37.9				104
1393	86	M	4.85	Y		0				1	White	Not Hispanic or Latino	0			7	37.2		140		70		94		88		22		0		12.1		8.91		0.46		138		29		99				35.3
1394	64	F	14.9667	Y		1			1	1	White	Not Hispanic or Latino	0			17	36.4		108		65		76		95				0		7.6		5.34		0.07		135		17		143				37.3		1.9
1395	64	F	2.35069	Y		0		1	1	1	White	Not Hispanic or Latino	1	0.66	2.35	6	36.4	36.4	111	111	55	55	68	68	93	93	18	18	0		40.1		35.13		0.05		136		11		162	181	7.409	7.3	40.7		1.2	1.2	356
1396	81	M	5.98542			0				1	White	Not Hispanic or Latino	1	1.21528	5.98542	8	36.8	36.8	127	127	107	107	116	116	65	65	19	19	0	200.9	14.8	14.8	13.14	13.14	0.05	0.05	142	142	45	45	277	277	7.31	7.31	41.3	41.3	2.6	2.6	18
1397	85	M	1.86111			0				1	White	Not Hispanic or Latino	0			16	36.7		129		74		86		97		26		0	27.6	13.1		8.45		0.25		141		33		104				44.2
1398	85	F	2.09931	Y		0				1	White	Not Hispanic or Latino	1	1.03	2.1	9	36.8	36.8	141	141	70	70	88	88	117	117	25	25	0		23.7	18.9	18.92	16.54	0.3		139	140	14	17	165	163			40.4	33.3	1.5
1399	95	F	3.68333	Y		0				1	White	Not Hispanic or Latino	0			9	37.2		132		51		68		79		28		0		10.2		7.32		0.21		140		20		102		7.45		35.9		2.25		57
1400	95	M	7.45556	Y		0				1	Asian	Not Hispanic or Latino	0			9	36.5		121		83		93		90				1		3.3		1.92		0.19		140		18		118				38.4		1.95
1401	79	F	5.89028	Y		0				1	White	Not Hispanic or Latino	1	0.97	5.89	12	37	37	86	86	42	42	51	51	76	76	18	18	0		30.5	30.5	25.04	25.04	0.09	0.09	138	138	35	35	163	163			34	34	2.1	2.1
1402	59	F	2.83056			0				1	White	Not Hispanic or Latino	0			5	36.9		122		67		81		79		19		0		9.7		6.35		0.55		140		19		126				34.2		0.9
1403	99	F	6.85	Y		0		1	1	1	White	Not Hispanic or Latino	0			9	36.4		122		84				77				1		6		4.59		0.13		141		22		109				35.2		1.34
1404	97	F	2.89653	Y		0				1	White	Not Hispanic or Latino	0			17	36.3		147		62		80		91				0		18.4		8.33		0.13		137		27		120		7.38		36.1		1.5
1405	84	M	5.16806			0				1	White	Not Hispanic or Latino	0			8	37		153		106		122		76				0	194.1	11.3		9.54		0.06		142		42		117		7.32		39.9		1.4
1406	91	F	4.69444			0				1	White	Not Hispanic or Latino	0			7	36.5		163		62		87		103		20		0		21.8		18.87		0.11		141		20		101				32.2
1407	94	M	15.2507	Y	1	1			1	1	White	Not Hispanic or Latino	1	1.01	15.25	6	36.7	36.5	128	129	54	39		60	63	60		18	0		15.5	23.7	11.91	21.85	0.08	0.27	138	144	38	53	86	96			38.8	24.8
1408	106	M	6.47431	Y		0		1	1	1	White	Not Hispanic or Latino	1	1.49	6.47	13	36.7	36.7	144	144	78	78	98	98	59	59	24	24	1		7.9	7.9	6.47	6.47	0.06	0.06	135	135	13	13	115	115			34.3	34.3	0.91
1409	92	M	7.42638	Y		0				1	White	Not Hispanic or Latino	0			11	36.3		134		67				69				0		7.9		5.52		0.13		138		41		91				32.4
1410	69	M	6.49375			0				1	White	Not Hispanic or Latino	0			4	36.7		170		73		98		71		17		0		10.5		8.22		0.2		135		42		200		7.41		36				150
1411	62	F	3.33264			0				1	White	Not Hispanic or Latino	0			10	38.3		130		80				108				0		19.8		17.81		0.09		134		13		151		7.39		37				57
1412	91	M	5.29722	Y		0				1	White	Not Hispanic or Latino	1	0.77	5.3	10	36.8	36.9	151	163	67	60	87	98	72	65	16	9	0		7.7	6.2	5.91		0.09		142	140	17	13	94	103	7.39		31.2	22.9			100
1413	91	M	1.74375	Y		0				1	White	Not Hispanic or Latino	0			12	37.5		143		69		92		89				0		10.2		8.47		0.24		141		38		129				37.3		1.8
1414	93	F	3.02083	Y		0				1	White	Not Hispanic or Latino	0			9	36.4		94		79		82		125		22		0		9.4		7.04		0.06		135		13		167		7.36		29.5
1415	70	M	3.70972	Y		1			1	1	White	Not Hispanic or Latino	0			8	37.1		137		76		96				26		0		15.6		13.89		0.13		137		17		110				35.9		1
1416	63	M	1			0				1	White	Not Hispanic or Latino	0			4	36.8		108		62		73		78		20		0		11.3		9.86		0.06		134		18		94				45.5		1.5
1417	75	M	3.15972			0				1	White	Not Hispanic or Latino	1	1.16	3.16	5	36.8	36.8	148	148	98	98	109	109	84	84	11	11	0		6.3	6.3	3.65		0.32		125	125	9	9	92	92			37.1	37.1	0.6
1418	85	M	0.663889			0				1	White	Not Hispanic or Latino	0			10	36.7		194		99		116		56		16		0		7.9		4.9		0.18		140		9		132				39.4		2.3
1419	106	F	8.88472	Y		0				1	White	Not Hispanic or Latino	0			12	36.6		167		98		116		85				0		7.5		5.21		0.08		141		46		117				44.4
1420	90	M	3.05208			0				1	White	Not Hispanic or Latino	0			8	37.5		126		66		85		97				0		12.6		10.62		0.06		136		21		177				32.9		2.3
1421	85	M	1.98681	Y		0				1	White	Not Hispanic or Latino	0			7	36.7		153		52		77		54		24		0		8.8		6.79		0.09		137		15		189				27.8
1422	97	F	4.81806			0				1	White	Not Hispanic or Latino	0			8	37.2		170		70		103		67		18		0		9.1		6.2		0.17		134		16		228				38.7
1423	91	M	3.34583	Y		0				1	White	Not Hispanic or Latino	1	1.25	3.35	11	36.5	36.5	87	85	37	46	55	55	85	83	23	23	0		19	24.7	16.44	12.88	0.36	0.09	134	139	17		362	90	7.37	7.37	39.1	34	2.94		83
1424	95	F	3.26458	Y		0		1	1	1	White	Not Hispanic or Latino	0			6	36.9		135		50		72		81		16		0		7.2		5.61		0.06		136		23		87				37.9		0.8
1425	64	M	14.8646			0				1	White	Not Hispanic or Latino	1	9.94	14.86	4	38.1	38.1	142	142	93	93	102	102	112	112	16	16	0		18.5	18.7	13.6		0.11		135	142	8	7	336	108	7.33	7.49	40	41.4	2.67	2.6	28
1426	62	M	1.99167	Y		0				1	White	Not Hispanic or Latino	1	0.99	1.99	9	36.6	37.2	118	118	81	81	90	90	90	93	16	16	0		11.8	13.2	7.7	8.85	0.3	0.3	137	136	14	21	162	130			30	28.9	0.67	0.98
1427	85	M	3.72986	Y		0				1	White	Not Hispanic or Latino	0			16	37.8		127		55		79						0		19.2		8.77		0.06		138		25		121				30.1		1.6
1428	81	M	3.92431			0				1	White	Not Hispanic or Latino	0			9	37.2		127		66		80		61		22		0		6.9		4.37		0.12		140		25		98		7.4		38				77
1429	90	F	9.94375	Y		0		1	1	1	White	Not Hispanic or Latino	1	6.86	9.94	7	35.9	35.9	119	119	54	54	69	69	83	83	38	38	0		5.3	5.3	3.87	3.87	0.23	0.23	138	138	40	40	18	18	7.35	7.35	32	32	0.8	0.8	78
1430	93	M	8.61528	Y		1			1	1	White	Not Hispanic or Latino	0			7	36.6		114		83		93		82				0		12		6.88		0.2		137		30		85				40.2
1431	37	F	1.88681	Y		0				1	White	Not Hispanic or Latino	0			1	37.5		96		55		64		82				0		10.4		8.61		0.05		134		8		88				32.2
1432	73	F	9.77153	Y		0				1	White	Not Hispanic or Latino	1	2.01	9.77	11	37.9	37.9	187	187	80	80	109	109	110	114	41	32	0		17.3	25.6	13.91	11.67	0.81	0.53	140	142	41	43	238	225	7.18	7.36	34	30.1	1.1	1.1	39
1433	72	F	3.73889			0				1	White	Not Hispanic or Latino	0			8	36.3		133		84		89		129		22		0	23.3	13.3		8.71		0.08		135		33		126				27.4		2.3
1434	68	M	5.32708			0				1	White	Not Hispanic or Latino	0			5	35.8		128		102		111		82		1		0		16.8		12.52		0.34		138		19		277				37.3		6.1
1435	86	M	6.66181	Y		0				1	White	Not Hispanic or Latino	1	1.45	6.66	15	36.6	36.8	150	130	69	55	91	74	60	91	22	0	0		13.7	12.4	11.34	10.63	0.18	0.03	137	137	47	28	152	135	7.35	7.35	41.9	41.1	0.8	0.8	67
1436	86	F	4.53194			0				1	White	Not Hispanic or Latino	0			5	36.8		132		82		76		86		22		0		12.8		12.86		0.05		136		29		159				38.6		2.1
1437	61	M	2.13264			0				1	White	Not Hispanic or Latino	0			3	36.8		117		79		91		75				0		18.6		12.99		0.13		135		13		178				41.3
1438	80	M	2.83542			0				1	White	Not Hispanic or Latino	0			7	36.6		129		67		84		71				0	25.2	8		3.19		2.31		140		30.8		99				39.6		1.1
1439	33	M	11.6903			0				1	White	Not Hispanic or Latino	1	2.06	11.69	3	37	37.3	167	163	109	81	143	97	96	107		20	0		4.3	10.2	2.71	8.89	0.19	0.11	137	134	10	13	106	98	7.52	7.28	20.6	30	1.04		39
1440	70	F	4.86597	Y		0				1	White	Not Hispanic or Latino	0			6	36.6		130		58		80		87				0		4.8		4.45		0.3		144		6		114		7.37		43.5				56
1441	62	M	9.64722	Y		0				1	White	Not Hispanic or Latino	1	4.51	9.65	4	36.8	36.8	121	121	57	57	85	85	87	87	19	19	0		7.3	7.3	5.96	5.96	0.11	0.11	136	136	15	15	177	177	7.47	7.47	33.7	33.7	0.8	0.8	54
1442	54	F	3.50139	Y		0				1	African American	Not Hispanic or Latino	1	1.48	3.5	11	35.6	35.6	191	191	83	83	115	115	124	124	37	37	0		23.5	12.5	16.77	10.16	0.47	0.05	137	140	54	24	316	316	7.21		32.5	30.7	2.3	1	44
1443	62	F	3			0				1	White	Not Hispanic or Latino	0			6	36.9		161		74		79		101		16		0		8.4		6		0.2		137		11		146		7.36		42.1				47
1444	63	M	5.46042			0				1	White	Not Hispanic or Latino	1	2.49	5.46	7	36.3	36.3	112	112	52	52	65	65	73	73	0	0	0		11.4	14	7.07	10.3	0.32	0.32	123	126	29	30	105	110	7.42	7.42	20	22.5	1.91		141
1445	79	M	1.02847			0				1	White	Not Hispanic or Latino	0			5	36.8		129		62		74		81		18		0		8.9		7.38		0.13		140		18		111		7.43		37				42
1446	73	M	3.6625			0				1	White	Not Hispanic or Latino	0			4	36.6		115		69		80		71		19		0		7.2		4.68		0.09		140		15		126				31.9		1.15
1447	90	M	2.81944	Y		0				1	White	Not Hispanic or Latino	0			8	36.6		129		78		87		81		18		0		8.1		5.78		0.06		137		15		106				39.5		1.6
1448	61	F	2.04583	Y		0				1	White	Not Hispanic or Latino	0			3	36.7		168		72		111		72		28		0	13	8.4		4.87		0.21		140		36		135				36.6		1.5
1449	60	M	1.06806			0				1	White	Not Hispanic or Latino	0			3	37.2		118		101		105		90		20		0		13		8.29		0.13		136		12		198				36.3
1450	96	F	2.7375	Y		0				1	White	Not Hispanic or Latino	0			11	36.7		160		116		124		97		20		0		6.6		4.32		0.44		143		15		97		7.38		38.1		1.4		82
1451	48	F	15.5437			0				1	White	Not Hispanic or Latino	1	0.98	15.54	4	37.2	36.6	159	90	104	50	124	65	115	86		14	0	97.9	15	23	11.6		0.22		135	137		7	98	128	7.47	7.35	30.8	26.4			182
1452	91	F	3.97083	Y		0				1	White	Not Hispanic or Latino	1	1.92	3.97	7	36.6	36.6	99	99	74	74	78	78	84	84	25	25	0		8	5.7	6.23	5.61	0.08		138	138	23	23	110	258	7.25	7.36	37	31.2	0.97		17
1453	50	F	1.50694			0				1	White	Not Hispanic or Latino	0			2	36.8		110		67				94				0		22.6		19.67		0.26		131		11		132				30.9
1454	75	M	1.575	Y		0		1	1	1	White	Not Hispanic or Latino	0			12	36.8		119		67		84		69		21		0		8.6		7.42		0.05		140		22		106				43.4		0.97
1455	48	F	1.70208			0				1	Hispanic or Latino	Hispanic or Latino	0			4	36.7		106		59		70		82		26		0		8.5		6.83		0.08		143		14		145				43.8		1.3
1456	71	F	3.21389	Y		0				1	White	Not Hispanic or Latino	0			8	36		136		83		101		90				0	131.5	10.5		5.61		0.08		141		18		106				41.4		1.2
1457	66	M	1.33403			0				1	Other	Not Hispanic or Latino	0			3	36.8		125		85		99		98				0		6.9		3.71		0.21		140		13		108				49.5
1458	62	M	2.93472			0				1	White	Not Hispanic or Latino	1	0.62	2.93	7	36.4	36.4	170	170	81	81	102	102	106	106	36	36	0	58	6.1	6.1	4.28	4.21	0.1	0.04	135	140	16	15	109	113	7.46		47.2	43.6	1.04		40
1459	65	F	1.11597			0				1	White	Not Hispanic or Latino	0			4	36.5		128		86		103		72		20		0		8.6		5.26		0.44		138		11		92		7.38		39.6		0.54		30
1460	61	M	7.18542			0				1	White	Not Hispanic or Latino	0			9	37.9		134		64		87		87				0		17.6		15.17		0.36		142		28		120				40.7		1.4
1461	68	F	7.37292	Y		0				1	White	Unknown	1	1.25	7.37	5	37.9	38.6	105	105	66	66	75	75	80	77	12	20	0		12.1	10.8	11.2	9.31	0.1	0.21	139	139	9	5	108	81	7.39	7.52	27.1	24.7	0.82	1	140
1462	62	F	2.84583			0				1	White	Not Hispanic or Latino	0			6	36.6		137		63		79		82		16		0		8.4		6		0.2		137		11		146		7.36		42.1				47
1463	92	M	2.04306	Y		0				1	White	Not Hispanic or Latino	0			7	37.1		110		65		74		94				0		18.6		16.75		0.11		135		23		129				48.9
1464	67	F	8.47083			0				1	White	Not Hispanic or Latino	0			6	39.3		165		90		115		142				0	20.8	9.9		7.83		0.14		137		11		295		7.48		31.6		2.27		41
1465	100	F	13.7646	Y		1			1	1	White	Not Hispanic or Latino	0			12	37.1		147		68		94		104				0		14.6		13		0.11		132		45		398		7.38		32.5				122
1466	62	M	4.87569			0				1	White	Not Hispanic or Latino	1	0.85	4.88	4	36.3	36.3	122	122	76	76	87	87	89	89	16	16	0		19.8	19.8	15.93	15.93	0.08	0.08	139	139	25	25	86	86			36.5	36.5	2.1	2.1
1467	88	F	4.44028	Y		0				1	White	Not Hispanic or Latino	1	0.0826389	4.44028	7	35.8	36.8	147	106	71	73	96	83	74	92	19	20	0		6.9		4.42		0.06		138		33		165	162			39
1468	77	F	3.06528	Y		0				1	White	Not Hispanic or Latino	0			8	36.7		102		56		63		93		16		0		6.2		5.22		0.42		137		17		94		7.35		29.3		0.6
1469	58	F	2.00417			0				1	White	Not Hispanic or Latino	0			5	36.4		130		95		109		104				0	11.2	9.1		6.11		0.45		136		5		239				46.2
1470	89	M	2	Y		0		1	1	1	White	Not Hispanic or Latino	1	0.61	1.77	5	38.1	36.8	155	125	81	74	88	88	113	105	22	22	0		13	14.8	11.3	13.86	0.1		140	140	23	22	180	220	7.42	7.42	35.4	32.3	1.2		114
1471	91	F	2.74444			0				1	White	Not Hispanic or Latino	0			8	37.4		149		55		86		105				0		13.5		10.67		0.26		140		24		133				41.1		1
1472	90	M	0.7125	Y		0				1	White	Not Hispanic or Latino	0			11	37.3		171		93		119		104		38		0		13.4		10.4		0.2		140		19		145				46.2
1473	87	M	2.21875			0				1	White	Not Hispanic or Latino	0			12	37.3		132		56		81		92		28		0	158.4	13.9		11.83		0.16		140		16		116		7.45		32.8		1.7		71
1474	90	M	2.95833	Y		0				1	White	Not Hispanic or Latino	0			6	35.8		142		78		96		45		20		0		8.7		6.2		0.12		142		8		100				47.6		1.4
1475	83	F	13.15			0				1	White	Not Hispanic or Latino	0			9	37.2		120		60		77		99				0		27.2		26.84		0.05		131		9		138				30.4		1.4
1476	103	F	2.95972	Y		0				1	White	Not Hispanic or Latino	0			7	36.7		129		58				91				0		11.3		9.1		0.1		133		20		122				31.3
1477	64	M	15.8854			0				1	White	Not Hispanic or Latino	1	6.87917	15.8854	3	36.2	36.2	142	142	90	90	107	107	100	100	18	18	0		6.1	8.2	4.46	5.57	0.17	0.15	141	145	13	11	151	153	7.23	7.23	51.6	50.8	2		73
1478	65	F	5.56528	Y		0		1	1	1	White	Not Hispanic or Latino	0			8	36.8		142		69		87		106				0		14		10.32		0.39		131		30		124				33.4
1479	67	M	5.84167			0				1	White	Not Hispanic or Latino	1	0.47	5.84	3	36.8	37	129	140	67	69	74	84	92	95	24	21	0		7.9	9.5	5.95	7.59	0.12	0.08	143	145	8	13	87	118	7.36	7.36	49.8	46.9	0.8		63
1480	73	M	8.78125	Y	1	1			1	1	White	Not Hispanic or Latino	1	8.45	8.78	6	36.5	38.1	156	133	84	68	101	84	138	94	22	24	0		19.7	31.3	13.6	26.45	0.06	0.01	139	138	27	28	102	92	7.43	7.27	50.1	45.2	2.7	2.9	82
1481	64	M	1.58819	Y		1			1	1	White	Not Hispanic or Latino	0			11	36.8		140		90				108				0		6.8		5.06		0.26		139		11		103		7.52		32		1.09
1482	89	F	4.09097			0				1	White	Not Hispanic or Latino	0			9	36.7		127		54		66		56				0		4.7		3.01		0.08		140		19		93				28.4		1.4
1483	95	M	4.27639	Y		0				1	White	Not Hispanic or Latino	1	1.46	4.28	6	39	38.7	175	175	92	92	109	109	102	114	33	33	0		10.3	8.3	5.9	5.9	0.14	0.14	135	135	21	21	228	228	7.36	7.43	45.3	41.2	2.3	2.3	131
1484	96	F	5.16528	Y		0				1	White	Not Hispanic or Latino	0			12	36.7		102		58				72				0		12.8		10.48		0.06		143		22		145				40.8
1485	70	M	7.08681	Y		0				1	White	Not Hispanic or Latino	1	0.93	7.09	4	36.4	37	106	106	68	68	77	77	85	83	30	30	0		12.6	11.4	10.1	9.25	0.1	0.23	136	135	8	10	151	108	7.35		37.5	38.3			61
1486	62	M	2.95694			0				1	White	Not Hispanic or Latino	0			5	37		179		92		121		107		0		0		7.9		6.03		0.24		142		23.3		108				30.8		0.8
1487	79	F	3.05069			0				1	White	Not Hispanic or Latino	0			6	37.7		104		46		57		79		24		0		10.9		7.77		0.28		143		15		86				36.3
1488	92	F	5.95			0				1	White	Not Hispanic or Latino	1	2.06528	5.95	14	36.8	37.8	148	129	95	111	113	118	113	115	22	26	0		8.6	9.5	6.81	6.65	0.05	0.05	136	140	32	32	217	226	7.35	7.37	40.9	40.1			54
1489	97	F	6.0375	Y		0				1	White	Not Hispanic or Latino	1	0.799306	6.0375	14	37	39.5	120	147	59	81	79	89	82	94	24	22	0		10.9	12.2	6.47	9.71	0.38	0.45	133	139	28	29	115	105			30.5	36	1.4	1.4
1490	86	F	4.23403	Y		0				1	White	Not Hispanic or Latino	1	1.22	4.23	11	36.4	36.4	166	166	72	72	94	94	85	85	16	16	0		19.4	17.4	10.96	7.25	0.17	0.29	137	139	13	11	128	101			35.9	33.7
1491	89	M	0.730556	Y		0				1	White	Not Hispanic or Latino	0			5	37.1		135		77		107		75		18		0		12.5		8.05		0.43		143		16		133				40.2
1492	77	M	2.76597	Y		0				1	White	Not Hispanic or Latino	0			4	36.2		103		48		66				18		0		9		6.6		0.2		139		35		94		7.43		32		1.3
1493	94	F	2.59583			0				1	White	Not Hispanic or Latino	0			8	37		149		93		107		103		20		0		12.2		9.32		0.08		133		11		131		7.44		38.7		0.92		71
1494	84	M	2.00903	Y		0				1	White	Not Hispanic or Latino	0			7	37		155		83		98		105		18		0		16		14.49		0.2		128		25		147				45.2
1495	81	F	5.83958	Y		0				1	White	Not Hispanic or Latino	0			8	37.1		119		61		70		105		22		0		9.6		6.47		0.21		138		13		100		7.39		25.8		1.9		30
1496	101	M	0.486111	Y		0				1	White	Not Hispanic or Latino	0			8	37		155		90		112		89		16		0		12.4		10.12		0.1		137		18		98				41.9
1497	77	M	2.77083			0				1	White	Not Hispanic or Latino	0			9	37.1		129		55		76		102		16		0		13.5		10.47		0.13		135		35		306		7.41		35.1		1.9
1498	49	F	4.90278			0				1	White	Not Hispanic or Latino	0			1	36.6		124		65		79		88		34		0		15.1		12.31		0.06		140		21		216				38.7		1.6
1499	75	M	1			0				1	White	Unknown	0			5	36.5		175		81				98				0		15		13.42		0.14		137		16		170				39.6
1500	67	M	2.27917	Y		0				1	Other	Not Hispanic or Latino	0			10	36.8		110		69		79		89		18		0		8		6.18		0.1		136		29		247				33.2
1501	88	M	1.56111	Y		0				1	White	Not Hispanic or Latino	0			14	36.6		132		76		90		96				0		12.1		9.97		0.17		132		31		118				40.7
1502	89	F	7.42847			0				1	White	Not Hispanic or Latino	0			7	37.4		163		67		99		91				0	194.7	8.2		4.94		0.12		140		15		116				37.8		1.1
1503	85	M	7.62569			0				1	White	Not Hispanic or Latino	0			9	39.5		145		113		124		132		18		0		14.4		12.32		0.11		138		29		96				41.3		2.66
1504	90	M	5.25903	Y		0				1	White	Not Hispanic or Latino	0			7	36.5		125		75		95		100		24		0		17.6		17.08		0.22		140		33		119		7.418		32
1505	95	M	7.56597	Y		0				1	White	Not Hispanic or Latino	1	2.71	7.57	13	37.1	37.1	99	99	52	52	64	64	137	137	20	20	0		10.7	17.6	7.76	15.87	0.23		145	145	41	41	309	309	7.32	7.32	38.2	31.9			100
1506	66	M	2.46181			0				1	White	Not Hispanic or Latino	0			4	36.7		181		103		129		114		24		0	4.6	19.8		15.66		0.95		133		19		146		7.32		51.6		1.1		77
1507	85	M	4.85139	Y		0				1	White	Not Hispanic or Latino	1	2.95	4.85	13	36.5	36.5	185	185	96	96	116	116	110	110	33	33	0		9.5	9.6	7.04		0.2		134	139	34	34	278	260			35.2	22.1	1.08
1508	79	F	5.90278			0				1	White	Not Hispanic or Latino	0			6	37.4		113		56		68		75		26		0		14		11.69		0.1		137		33		227				29.4
1509	78	F	1.43194			0				1	White	Not Hispanic or Latino	0			7	37.2		146		73		97		114				0		10.3		7.61		0.32		140		8		112				36		0.9
1510	71	F	2.70972	Y		0		1	1	1	White	Not Hispanic or Latino	1	0.67	2.71	16	37.2	37.2	116	116	79	79	86	86	76	76	14	14	0	43.6	13.4	10.4	6.56	4.46	0.06	0.1	138	139	56	41	87	87	7.31	7.31	36	36.6	0.75	0.6	69
1511	80	M	3.53264	Y		0				1	White	Not Hispanic or Latino	0			8	36.4		120		70		87		38		16		0		7.6		4.88		0.14		139		17		156		7.43		41.3
1512	93	F	7.99097	Y		0				1	White	Not Hispanic or Latino	0			6	36.8		168		71		108		74		27		0		7.6		5.67		0.11		139		22		114		7.37		40.2				63
1513	64	M	5.22847			0				1	White	Not Hispanic or Latino	0			4	36.6		131		93		106		64				0		5.8		3.91		0.4		147		20		125				38.9		0.9
1514	94	M	1.76042	Y	1	1			1	1	White	Not Hispanic or Latino	1	0.45	1.76	11	37.4		134	112	76	29	90	52	103	103		21	0		13	12.4	9.12	9.71	0.14	0.02	142	140	15	17	95	151	7.1	7.1	53.9	48.4	2.38	1.15	218
1515	100	F	20.0264	Y	1	1			1	1	White	Not Hispanic or Latino	0			12	36.8		180		85		109		79		22		0		16.3		13.88		0.13		140		49		167				29.2		0.77
1516	77	F	3.74722	Y		0				1	White	Not Hispanic or Latino	0			15	36.6		122		44		61		94		18		0		12.4		10.62		0.05		134		16		102				36		1.6
1517	67	M	5.18819			0				1	White	Not Hispanic or Latino	0			8	36.8		93		71		75		108		26		0		7.5		6.88		0.09		128		24		139		7.44		39.8		3.2		37
1518	88	M	5.80903	Y		1			1	1	White	Not Hispanic or Latino	1	4.03	5.81	5	37.7	37.7	128	128	76	76	87	87	84	84	30	30	0		12.4	12.4	11.86	11.86	0.07	0.01	143	143	36	36	158	158	7.4		31	31	1.72		62
1519	85	F	30	Y		0				1	White	Not Hispanic or Latino	1	3.15	29.82	15	36.9	37.3	129	146	68	52		74	80	115		31	1	34.9	9.3	12	6.9	9.09	0.2		136	139	12	13	167	152	7.44	7.35	31.1	27	0.9	1.5	70
1520	78	M	2.68056	Y		0		1	1	1	White	Not Hispanic or Latino	0			4	37.4		160		63		91		59		20		0	59.8	9.1		5.88		0.25		135		13		113				35		0.57
1521	66	F	4.05069			0				1	White	Not Hispanic or Latino	0			4	36.6		135		64		86		83		20		0		8.4		7.04		0.1		142		29		149				29		1.7
1522	79	M	1.42986	Y		0		1	1	1	White	Not Hispanic or Latino	0			5	36.9		114		90		98		88		18		1		10.8		6.5		0.29		141		25		111				45.3		1.1
1523	75	M	2.70764			0				1	White	Not Hispanic or Latino	0			9	39.8		181		106		124		114				0		16		12.42		0.1		138		17		153		7.39		47		2.2		88
1524	64	M	4.59097			0				1	White	Not Hispanic or Latino	0			7	37.1		125		82		95		68				0		12.1		7.79		0.05		139		8		109				36.6		0.8
1525	90	F	1.80347			0				1	White	Not Hispanic or Latino	0			7	36.7		167		75		100		84		16		1		9.3		5.44		0.24		144		16		99				43.9		1.6
1526	93	F	2.87431	Y		0				1	White	Choose Not to Disclose	0			8	36.7		99		59		60		79		20		1		11.6		9.22		0.1		137		37		154		7.52		40.2		1.9		67
1527	62	M	1.33681			0				1	White	Not Hispanic or Latino	0			3	37		145		77		87		111		20		0		12.5		10.74		0.19		137		15		118		7.45		49.7		1.9		55
1528	85	M	4.91042			0				1	White	Not Hispanic or Latino	0			11	36.3		146		75		95		70		22		0	7.8	5.3		3.68		0.14		143		26		106		7.49		41.6		1.2		87
1529	70	F	4.08264			0				1	White	Not Hispanic or Latino	0			8	36.7		163		59		94		95				0		19.2		15.71		0.12		125		11		310				36.1		1.8
1530	69	F	1	Y		0				1	White	Not Hispanic or Latino	1	1.38	4.55	5	38.6	37.2	104	91	44	46	48	57	105	76	12	12	0		14.1	18	12.32	15.69	0.21	0.01	138	139	16	16	133	116	7.37	7.37	33.1	28.7	2.31	1.8	65
1531	84	F	1			0				1	White	Not Hispanic or Latino	0			7	37.5		116		98		101		100				0		9.6		7.76		0.11		134		10		111				34.2		0.7
1532	71	M	7.81111			0				1	White	Not Hispanic or Latino	0			16	36.9		152		68		90		91		24		0		3.6		2.08		0.07		137		62		109		7.32		18		1.1		21
1533	54	F	4.66875	Y		0		1	1	1	Asian Filipino	Not Hispanic or Latino	0			10	37.3		110		68		78		103		28		0		7.2		5.35		0.12		137		6		100				32.6
1534	87	M	3.10972	Y		0				1	White	Not Hispanic or Latino	1	1.16	3.11	7	38.1	38.1	133	133	69	69	78	78	111	111	38	38	0		14.1	8.5	12.36	8.13	0.07		135	134	11	16	109	190	7.39	7.36	40.9	35.3	1.13		69
1535	68	M	7.70625			0				1	White	Not Hispanic or Latino	0			4	37		145		87				109				0		14.1		11.83		0.08		131		15		155				38.2
1536	94	M	1.30347	Y		0				1	White	Not Hispanic or Latino	0			7	36.8		156		59		84		69		18		0		7.1		4.43		0.3		133		18		98				39.4		1.9
1537	53	F	24.9014			0				1	White	Not Hispanic or Latino	1	16.72	24.9	12	37.1	37.1	94	105	60	57	68	68	69	99	22	22	0		6	7.3	3.43	5.25	0.44	0.07	135	137	10	8	102	100	7.46	7.43	38.1	33.1	1.6	1.6	58
1538	70	M	61.1403	Y		0				1	White	Not Hispanic or Latino	1	10.99	61.14	5	37.1	37.1	82	82	54	54	61	61	99	99	23	23	0		9.2	9.2	7.65	7.65	0.12	0.12	134	134	29	29	177	177	7.45	7.45	30.1	30.1	2.2		72
1539	78	F	5.5375			0				1	White	Not Hispanic or Latino	1	2.4	5.54	4	36.5	36.5	135	135	86	86	97	97	90	90	20	20	1		18.9	18.9	8.3	14.93	0.21		142	142	25	25	126	126	7.007	7.29	40.3	40.3	2.2	2.2	431
1540	97	M	4.24306	Y		0				1	White	Not Hispanic or Latino	0			9	36.5		105		51		67		95		20		0		17.1		13.66		0.18		141		30		103				35.9		1.6
1541	94	M	0.563194	Y		0				1	White	Not Hispanic or Latino	0			12	37.2		135		59		74		82		68		0		9.2		6.74		0.09		140		35		146				38.2
1542	90	M	2.87431	Y		0				1	White	Not Hispanic or Latino	0			11	37.5		126		63		71		102				0		13.6		11.3		0.06		138		25		198				31.5		1
1543	69	F	1.83542			0				1	White	Not Hispanic or Latino	0			4	36.9		154		87		109		90		16		0		8.6		7.76		0.16		141		12		158		7.38		39.7		0.85		63
1544	70	F	6.77778	Y		0				1	White	Not Hispanic or Latino	1	0.55	6.78	14	37.4	37.4	157	157	69	69	84	84	72	73	17	17	0		9.8		7.2		0.07		135		7		139	139			29.8
1545	77	F	5.57639			0				1	White	Not Hispanic or Latino	0			5	37.6		143		65		75		88		24		0	184.2	15.3		12.59		0.05		134		23		94		7.38		40.3		1.41		24
1546	77	F	2.14861	Y		1			1	1	White	Not Hispanic or Latino	1	1.46389	2.14861	4	36.3	36.2	138	135	110	92	119	100	154	154	17	25	0		22	20.8	18.3	16.83	0.19	0.09	139	141	30	27	158	127			39.4	36.4
1547	83	F	2.14792			0				1	White	Not Hispanic or Latino	0			5	37		121		68		81		79		20		0	115.5	10.5		7.34		0.08		130		58		195				34.7
1548	74	M	5.275			0				1	White	Not Hispanic or Latino	1	1.17	5.28	5	36.8	36.8	155	155	75	75	90	90	95	95	23	23	0	24.6	6.3	6.3	4.74	3.2	0.1		142	142	13	13	131	131	7.36		36.4	36.4	1.4		58
1549	46	F	5.80069			0				1	White	Not Hispanic or Latino	0			8	36.1		127		71		90		72				0		19		14.19		0.09		131		80		151				27.2		0.8
1550	79	F	1.92917			0				1	White	Not Hispanic or Latino	0			8	37		114		54		67		90		17		0		10.6		8.45		0.12		133		12		106				47.5		2.3
1551	57	F	3.97014			0				1	White	Not Hispanic or Latino	0			8	36.8		112		66		81		66		16		0		7.6		5.87		0.2		133		68		211		7.34		30.4		1.28		32
1552	65	M	2.81597	Y		0		1	1	1	White	Not Hispanic or Latino	0			5	36.6		123		76		83		93		26		0		20.4		18.01		0.12		142		18		93				46.4		1.1
1553	63	M	1.85903			0				1	White	Not Hispanic or Latino	0			3	37.4		156		80		105				19		0		11.1		9		0.1		135		23		175				41.5		1.3
1554	70	M	3.07292			0				1	White	Not Hispanic or Latino	0			4	37		148		93		111		83				0		7.3		4.75		0.18		138		11		96				37.6		1.1
1555	79	F	2.64722	Y		0				1	White	Not Hispanic or Latino	0			10	37.9		114		70		78		76		24		1		12.8		11.39		0.2		141		21		175		7.37		36.8		0.99		20
1556	78	F	16.0903	Y		0		1	1	1	White	Not Hispanic or Latino	1	6.00278	16.0903	9	36.3	36.4	109	117	61	89	77	99	75	100	18	25	0		5.6	6.5	3.66	5.02	0.08	0.08	130	131	42	40	69	78	7.2		30.7		1.8		36
1557	57	M	3.35833			0				1	White	Not Hispanic or Latino	1	1.15764	3.35833	2	37.1	36.9	144	116	65	61	91	76	121	89	20	26	0	284	45.2	26.9	41.49	25.33	0.17	0.33	130	132	21	24	175	194	7.52	7.52	45.2	37.5	1.9		96
1558	88	M	11.1146	Y	1	1			1	1	White	Not Hispanic or Latino	1	11.11	11.11	7	36.6	36.6	121	121	81	81	90	90	73	73	18	18	0	23.4	16.1	16.1	14.34	14.34	0.1	0.1	140	140	31	31	134	134	7.37	7.37	37.5	37.5	1.2	1.2	65
1559	84	F	1.60139	Y		0		1	1	1	White	Not Hispanic or Latino	0			5	36.8		132		76		96		69		18		0		12.4		9.92		0.11		135		22		120		7.13		43.8		1.6
1560	73	F	4.37153			0				1	White	Not Hispanic or Latino	0			4	36.8		124		84				83				0		13.1		10.62		0.07		136		17		150				44.1
1561	51	F	2.32361			0				1	White	Not Hispanic or Latino	0			3	37.1		151		67		95		119				0		13.6		11.72		0.1		143		17		124		7.38		34.2		1.51		42
1562	82	F	4.85208			0				1	White	Not Hispanic or Latino	0			10	36.6		146		68		94		84				0	177	18.9		17.36		0.07		139		70		148				28.1		1
1563	63	M	3.23056	Y		0				1	White	Not Hispanic or Latino	1	1.32	3.23	5	36.4	36.4	140	140	101	101	109	109	127	127	22	22	0		12.6	13.8	8.1	11.29	0.2		137	136	19	18	285	285	7.392		43.8	45.6			73.6
1564	71	F	4.03611			0				1	White	Not Hispanic or Latino	1	0.27	4.04	13	36.4	36.4	133	133	78	78	92	92	86	86	19	19	0		13.7	13.7	10.1	10.1	0.1	0.1	138	138	7	7	102	102	7.33		35.1	35.1			74
1565	75	M	2.91667	Y		0				1	White	Not Hispanic or Latino	0			10	36.4		172		95		121		92				0		5.4		3.89		0.06		140		18		136				39.2		1.7
1566	96	F	8	Y		0		1	1	1	White	Not Hispanic or Latino	1	2.01	7.97	6	36.8	39.1	96	132	42	57	76	76	88	85	25	24	0		9.8	9.2	8.27	8.55	0.21	0.04	140	139	57	53	231	231	7.27	7.33	24.2	25.4	1.5	1.5	137
1567	93	M	4.51528	Y		0				1	White	Not Hispanic or Latino	0			12	36.7		126		73		87		82				0		20.3		17.67		0.06		137		40		120				44.7		1.5
1568	85	M	1.87639	Y		0				1	White	Not Hispanic or Latino	0			13	36.6		115		91		96		84		20		0	91.3	8		6.66		0.07		139		69		91		7.33		34
1569	68	M	5.04306	Y		0				1	White	Not Hispanic or Latino	1	1.06	5.04	6	37	37	102	159	49	138	142	142	88	43	19	19	1		14.9	14.9	12.92	12.92	0.22	0.22	138	138	31	31	133	133	7.28	7.28	40.7	40.7			92
1570	82	F	0.919444			0				1	White	Not Hispanic or Latino	0			8	36.5		152		72		99		84				0		7.7		5.08		0.09		141		21		90				34.7		1.5
1571	63	F	1.92431			0				1	White	Not Hispanic or Latino	0			3	36.5		134		91		103		87				0	107	9.5		6.8		0.13		138		12		110				36.3		0.6
1572	83	F	2.93819			0				1	White	Not Hispanic or Latino	1	0.568056	2.93819	7	36.2	36.1	109	98	71	81	84	86	121	101	18	24	0		13.9	10.8	11.83	6.94	0.12	0.22	137	138	19	18	136	131	7.45	7.45	38.9	36			57
1573	81	F	1.37639			0				1	White	Not Hispanic or Latino	0			8	36.8		124		105				24				0	230	10.6		7.96		0.07		137		19		102				39		1.5
1574	91	F	3.79861	Y		0				1	White	Not Hispanic or Latino	0			16	36.8		118		58		83		74		18		0	189.3	6		4.73		0.09		135		41		102		7.48		31.8				122
1575	66	M	3.48611			0				1	White	Not Hispanic or Latino	0			9	36.8		107		81		99				29		0		12.9		8.5		0.81		140		17		104		7.32		37.7				75
1576	64	M	1	Y		0				1	White	Not Hispanic or Latino	0			4	36.6		110		72		105		97		24		0	250	16.2		13		0.35		136		9		98				42.2
1577	66	F	5.96736	Y		0				1	White	Not Hispanic or Latino	0			4	36.7		123		95		104		95				0		26.5		23.18		0.23		143		12		137				39.5		0.8
1578	35	F	4.17708			0				1	White	Not Hispanic or Latino	1	2.33	4.18	0	36.6	36.6	118	118	43	43	63	63	107	107	23	23	0		18.9	14.8	13.95	10.4	0.06	0.05	136	136	18	14	102	117	7.37	7.37	38	33.6	1.1	1.1	173
1579	74	F	5.58611			0				1	Asian Laotian	Not Hispanic or Latino	0			12	36.3		152		51		75		77		20		0		5.2		3.05		0.17		113		25		167				29.9
1580	83	M	2.98472	Y		0				1	White	Not Hispanic or Latino	0			12	36.4		144		50		77		59				0		8.9		5.99		0.12		142		23		106				34.8		1.3
1581	85	M	1.77639	Y		0				1	White	Not Hispanic or Latino	0			14	37.6		123		64		84		86				0		14.1		11.73		0.16		136		42		159				37.3		1.33
1582	78	F	5.04444			0					White	Not Hispanic or Latino	0			18	36.6		143		63		80		93				0		12.3		9.7		0.21		143		23		141				35.3
1583	91	M	4.81597	Y		1			1	1	White	Not Hispanic or Latino	0			11	36.7		146		74		91		75				0		14.9		12.04		0.17		134		19		107		7.45		38.4		0.98		42
1584	79	M	13.6576	Y		0	1		1	1	White	Not Hispanic or Latino	0			9	36.9		179		82		108		77				0		5.9		3.95		0.11		135		21		106				33.1
1585	27	F	6.70903			0				1	White	Not Hispanic or Latino	1	3.83	6.71	7	36.6	36.6	130	130	68	68	78	78	146	146	40	40	0		11.3	6.5	6.93	5.03	0.12	0.07	138	138	10	10	163	163	6.96	6.96	36	36	1.54	1.54	40
1586	77	M	13.6306	Y		1			1	1	White	Not Hispanic or Latino	1	9.46	13.63	5	36.7	36.8	138	143	46	71	69	89	80	83	20	21	0		8.4	9.6	6.07	7.39	0.33	0.17	133	138	9	9	129	108	7.32	7.21	46.6	45.1	1.3	1.3	74
1587	72	M	7.4875	Y		0		1	1	1	White	Not Hispanic or Latino	1	1.08	7.49	6	36.5	37	119	122	66	72	79	83	92	86	24	26	1		2.5	2.4	2.21		0.05		131	141	13	10	112	108	7.28		29.9	23.9	0.91		123
1588	86	F	3.10556			0				1	White	Not Hispanic or Latino	0			9	36.8		136		65		96		113				0		13.2		9.4		0.1		136		18		114		7.43		40.5				102
1589	68	M	11.5583	Y		0				1	White	Not Hispanic or Latino	1	1.41	11.56	3	34.3	34.3	91	91	68	68	73	73	127	127	20	20	0		21.6	21.6	18.47	18.47	0.31	0.31	142	142	14	14	229	229	7.16	7.16	41	41	1.5	1.5	59
1590	70	F	2.21806			0				1	White	Not Hispanic or Latino	0			9	37.1		148		76		89		95		20		0		9.7		8.11		0.1		140		23		144		7.38		34.7
1591	113	M	5.83542	Y		0				1	White	Not Hispanic or Latino	1	0.84	5.84	14	36.6	36.6	137	137	55	55	76	76	59	59	24	24	0		9.1	7.7	6.39	5.74	0.08	0.06	146	151	40	42	132	133	7.44	7.44	44.4	39.7			83
1592	71	F	1.94931			0				1	White	Not Hispanic or Latino	0			6	36.9		128		51		85		77		24		0	98.1	10.6		8.87		0.11		139		16		108				41.5
1593	79	F	1.98958			0				1	White	Not Hispanic or Latino	0			7	37.1		131		78		66		60		22		0		16		11.91		0.05		132		40		215				38.3
1594	89	M	1.81389			0				1	White	Not Hispanic or Latino	0			6	36.8		104		67		79		73				0		12		10.55		0.07		137		26		119				44.1		2.5
1595	92	M	5.72847			0				1	Other	Not Hispanic or Latino	0			10	37		102		45		56		81		28		0	198.4	9.7		6.82		0.1		140		59		121		7.47		31.3		1.3		67
1596	68	F	26.2917			0				1	White	Not Hispanic or Latino	1	10.59	26.29	5	36.799	36.799	71	71	43	43	48	48	88	88	24	24	0	80.6	12.2	12.2	10.25	10.25	0.16	0.16	135	135	68	68	176	176	7.29	7.29	29.7	29.7	0.7	0.7	60
1597	70	F	3.21736	Y		1			1	1	White	Not Hispanic or Latino	1	1.94	3.22	6	36.6	36.6	124	142	75	73	81	90	72	65	20	14	0		7.4	6.6	5	5	0.14	0.14	146	141	11	11	120	109	7.31	7.39	44.4	41.6	0.8	0.8	73
1598	84	M	2.20417			0				1	White	Not Hispanic or Latino	0			9	36.8		113		62		75		82		0		0		8		4.37		0.1		140		18		109		7.37		39		1.29		40
1599	97	F	2.78333	Y		0				1	White	Not Hispanic or Latino	0			9	37.1		170		71		139		89		22		0		10.1		8.4		0.05		142		17		140				33.9		1.14
1600	55	F	6.03889			0				1	White	Unknown	1	0.94	6.04	2	36.5	37.4	128	163	66	72			91	70			0		12.3	9	9.9	7.3	0.05	0.07	136	136	9	9	124	124			35.5	30.5
1601	67	M	2.09375	Y		0				1	White	Not Hispanic or Latino	0			5	38.5		183		113		112		118				0		18.1		15.78		0.27		136		16		128				41		1.33
1602	46	F	6.85347			0				1	White	Not Hispanic or Latino	0			1	36.8		121		74		85		115				0	28.7	11.1		8.54		0.13		140		2		103				32		1.1
1603	98	M	2.02361	Y		0				1	White	Not Hispanic or Latino	0			12	37.1		119		45				63				0		12.8		9.23		0.14		137		55		43				34
1604	60	M	6.77778			0				1	White	Not Hispanic or Latino	0			3	37.6		160		91		114		137		26		0		16.4		14.14		0.11		137		19		208				46.7		5
1605	89	F	8.09583			0				1	White	Not Hispanic or Latino	1	3.85	8.1	12	36.9	37	122	139	48	68	67	85	77	78	18	26	0		11.9	11.9	8.04	8.04	0.47	0.47	140	140	62	62	86	86	7.27	7.27	29.4	29.4	1.4	1.4	86
1606	89	M	2.08125			0				1	White	Not Hispanic or Latino	0			7	36.6		118		54		71		74		18		1		4.1		3.31		0.15		141		20		88		7.37		41.1		0.7		33
1607	95	F	5.14583			0				1	White	Not Hispanic or Latino	0			9	36		137		53		81		80				0		16.6		13.06		0.23		136		18		112				37.1		1.5
1608	70	M	2.94167			0				1	White	Not Hispanic or Latino	0			5	37.2		137		91		106		139				0		12.1		7.4		0.14		141		15		127				44.8		1.2
1609	89	F	5.96597	Y		0				1	White	Not Hispanic or Latino	0			12	36.6		147		73				86				0		6.7		3.9		0.2		139		17		98				42.5
1610	73	M	1.6875			0				1	White	Not Hispanic or Latino	0			10	36.2		152		83		100		85		0		0		7.7		5.1		0.14		139		16		104				43.1		1.1
1611	79	M	2.85903	Y		0				1	White	Not Hispanic or Latino	0			6	36.9		145		81		94		113				0		18.9		14.22		0.08		141		17		137		7.31		45.7
1612	79	M	3.89236	Y		0				1	White	Not Hispanic or Latino	1	1.76	3.89	7	37.3	37.3	138	138	73	73	93	93	100	100	14	14	0		18.6	18.4	15.8		0.08		141	141	10	10	111	111	7.32	7.32	40	37.3	0.5	0.5	91
1613	79	F	13.0111	Y		1			1	1	White	Not Hispanic or Latino	0			10	36.7		133		44		98		100				0		18		14.13		0.58		137		18		159				33.7
1614	66	F	1.52083			0				1	White	Not Hispanic or Latino	0			3	37.3		93		65		74		61		20		0		14.7		12.3		0.1		134		37		140				39.5
1615	85	F	4.77847			0				1	White	Not Hispanic or Latino	0			7	36.5		112		94		100		76		20		0	68.1	10.8		8.21		0.27		136		10		147				29.7		0.98
1616	92	M	2.81667	Y		0				1	White	Not Hispanic or Latino	1	1.64861	2.81667	18	38.8	36.8	120	112	53	62	67	77	60	60	16	20	0		15.2	14.9	3.4	3.43	0.09	0.11	136	139	115	130	194	153			31.4	32.6	1.2
1617	74	M	1.63194			0				1	White	Not Hispanic or Latino	0			5	36.7		156		87		101		63				0	183.1	13.8		9.68		0.12		133		16		129		7.39		39.6		1.03		18
1618	105	F	5.88889	Y		0				1	White	Not Hispanic or Latino	0			12	36.5		139		74		91		74		22		0		8.1		6.3		0.14		136		28		94				35.2
1619	78	F	2.88681			0				1	White	Not Hispanic or Latino	0			6	37.5		138		75		88		86				0		12.9		10.22		0.15		139		15		115				35		1
1620	84	M	1.70972	Y		0				1	Black or African American	Not Hispanic or Latino	0			10	36.6		127		60		76		61				0		8		5.24		0.26		136		35		106				27.5
1621	75	F	8.95139			0				1	White	Not Hispanic or Latino	0			7	36.6		151		81		99		94		18		0	11.1	10.3		8.6		0.12		140		20		157				41.4		3.4
1622	69	F	2.76667			0				1	White	Not Hispanic or Latino	0			3	36.7		134		84		98		64				0		16.6		10.32		0.1		136		11		91				32.8
1623	93	M	6.49444			0				1	White	Not Hispanic or Latino	0			6	36.9		111		63		81		90				0		11.8		9.12		0.06		133		13		165		7.43		37.6		1.09		65
1624	88	F	0.838889	Y		0				1	White	Not Hispanic or Latino	0			11	36.3		146		66		86		59		20		0		6.5		3.11		0.1		137		18		204				32.2
1625	88	F	6.00417			0				1	White	Not Hispanic or Latino	0			9	36.8		138		62		80		102				0		10.4		7.41		0.07		134		13		104				40.5		1.5
1626	81	M	3.18403	Y		0				1	White	Not Hispanic or Latino	0			10	36.5		131		78		90		161		24		0		8.6		6.28		0.18		139		23		216				32.1
1627	74	F	1.97639			0				1	White	Not Hispanic or Latino	0			5	36.5		118		75		84		132		18		0		7.2		3.9		0.1		144		22		105				43.6
1628	65	F	6			0				1	White	Not Hispanic or Latino	0			5	38.9		133		76				90				0	22.1	5.4		4		0.1		136		11		111				37.5		0.7
1629	96	F	4.66319	Y		0				1	White	Not Hispanic or Latino	0			9	36.5		115		74		84		107		22		0		7.8		4.17		0.55		137		22		101				44.2
1630	103	M	5.48333	Y		0				1	White	Not Hispanic or Latino	0			14	36.6		152		72		74		79				0		12.4		10.63		0.08		139		23		116		7.46		42.7				71
1631	76	F	12.9299	Y		1			1	1	Unknown	Unknown	0			13	36.4		128		82		94		88		18		0		12.5		9.33		0.15		134		27		172		7.28		46.7				76
1632	99	F	2.67292	Y		0				1	White	Not Hispanic or Latino	1	0.68	2.67	11	37.6	37.3	113	131	64	61	74	73	97	95	26	26	0		20.6	9.4	17.03	7.87	0.1		135	141	56	55	199	131	7.44		36.3	30.5			34
1633	95	F	3.35			0				1	White	Not Hispanic or Latino	0			8	37.4		161		114		130		96				0	124.8	15.6		14.02		0.51		135		33		146		7.45		33.1		2.2		66
1634	37	F	7.44166			0				1	White	Not Hispanic or Latino	0			1	37.2		156		74		97		120		22		0	62.7	16.1		12.51		0.25		136		7		147				39.1
1635	76	M	1.88889			0				1	White	Not Hispanic or Latino	0			13	36.3		183		92		116		61		20		0		8.8		6.07		0.26		142		24		106				38.5
1636	89	M	11.7715	Y		0	1		1	1	White	Not Hispanic or Latino	1	1.69	11.77	8	37.8	37.8	151	151	35	35	65	65	123	123	26	26	1		8.4	9.2	6.88	7.56	0.06	0.06	139	139	15	12	146	146	7.48	7.48	41.2	35.8	1.33	1.6	76
1637	29	M	3.67708			0				1	Black or African American	Hispanic or Latino	0			1	37.2		145		105		118		126				0		12.1		8.49		0.09		135		9		109				40.5		0.9
1638	58	F	9.44792			0				1	White	Not Hispanic or Latino	1	1.78	9.45	4	37.3	37.3	103	103	85	85	89	89	83	83	52	52	1		8.8	8.8	6.55	6.55	0.11	0.11	140	140	15	15	162	162	7.52	7.52	35.3	35.3	2.7	2.7	69
1639	72	M	1.74236			0				1	White	Not Hispanic or Latino	0			8	38.2		112		74		81		95				0		11.4		9.32		0.07		141		20		150		7.37		37.8
1640	28	M	1.75139			0				1	White	Not Hispanic or Latino	0			0	37.4		121		70		87		127				0		14.8		12.32		0.31		138		16		101				43		1
1641	80	M	6.95903			0				1	White	Not Hispanic or Latino	0			7	36.8		128		76		91		77				0		6		3.66		0.07		139		12.4		110		7.499		39				60.2
1642	89	F	4.99167			0				1	White	Not Hispanic or Latino	1	0.99	4.99	5	37.1	37.1	130	130	64	64	81	81	112	114	33	33	0		8.7	8	7.6	6.58	0.2	0.47	130	135	12	9	126	96		7.46	37.5	35.4	1.46		62
1643	33	F	5.57014	Y		0				1	White	Not Hispanic or Latino	1	1.54	5.57	6	36.8	37.8	223	164	110	73	164	96	103	91	22	21	0		12.3	10.9	10.65	6.11	0.83	0.34	137	138	42	13	436	90	7.31		33.3	29.7	2		49
1644	60	M	32.7444	Y		0				1	White	Not Hispanic or Latino	1	8.99	32.74	8	37.8	37.8	128	128	83	83	90	90	122	122	16	16	0		8.5	9.8	6.11	6.29	0.49	0.59	138	137	5	8	88	87	7.28	7.28	39.6	35.1	2.76	1.4	90
1645	60	F	5.94097			0				1	White	Not Hispanic or Latino	1	2.61	5.94	4	36.4	36.4	173	173	72	72	96	96	132	132	25	25	0		23.6	23.6	21.29	21.29	0.2	0.2	133	133	18	18	141	141	7.42	7.42	39.1	39.1	1.8	1.8	78
1646	80	F	2.54583	Y		0				1	White	Not Hispanic or Latino	0			9	36.8		152		46		67		86				0		12.5		13.49		0.17		135		9		90		7.45		39.9				21
1647	98	M	1	Y		0				1	White	Not Hispanic or Latino	0			12	36.2		148		76		90		61				0	12.2	4.9		2.6		0.18		142		23		153				34.8
1648	75	M	1.41319			0				1	White	Not Hispanic or Latino	0			4	36.5		168		101		107						0		12.6		10.57		0.09		137		15		129				39.8
1649	76	M	7.47708			0				1	White	Not Hispanic or Latino	0			7	36.7		122		71		86		63				1		15.3		14.3		0.6		139		14		126				38.9		1.4
1650	65	F	0.973611			0				1	Other	Not Hispanic or Latino	0			6	37.2		101		44		71		65		18		0		12.2		8.39		0.16		136		27		117				39.8
1651	91	M	5.58819	Y		0		1	1	1	White	Not Hispanic or Latino	0			12	36.7		156		85		104		84		20		0	14.3	6.3		3.58		0.23		133		27		104		7.46		31.1				76
1652	79	M	1.34167	Y		0				1	White	Not Hispanic or Latino	0			5	36.5		105		98		101		95		20		0	30	7		5.05		0.07		144		26.5		136				39.3		1.7
1653	99	F	11.2417	Y	1	1			1	1	White	Unknown	1	11.24	11.24	8	37.7	37.7	133	160	76	45	77	77	100	106	39	39	0		8.2	8.2	6.2	6.2	0.1	0.1	140	140	50	50	100	100	7.37	7.37	27.4	27.4	1.1	1.1	98
1654	85	M	4.57292	Y		0				1	White	Not Hispanic or Latino	0			7	38.4		142		98		114		88				0		14.1		10.25		0.08		135		24		161				46.8
1655	86	M	1.09167			0				1	White	Not Hispanic or Latino	0			9	37.2		110		57		69		89		20		0		9.8		8.8		0.09		140		22		176		7.36		39.6				24
1656	87	M	1.72847			0				1	White	Not Hispanic or Latino	0			5	37.1		158		90		117		78		18		0	21.7	5.3		3.77		0.06		134		14		109				37.7
1657	63	M	1.92222			0				1	White	Not Hispanic or Latino	0			4	36.7		113		71		84		106		63		0		8.2		5.87		0.1		139		18		98				35.9		0.7
1658	104	M	2.03889	Y		0		1	1	1	White	Not Hispanic or Latino	0			7	36.6		107		58				77				0		16.2		12.7		0.3		129		20		116		7.35		28.2
1659	74	M	2.60694			0				1	White	Not Hispanic or Latino	1	0.73	2.61	10	37.4	37.4	126	126	50	50	65	65	103	103	18	18	1		11.3	12.2	9.8	10.67	0.07	0.01	135	134	42	42	199	197	7.4		39.8	34.2	2.82	2.6	34
1660	82	M	2.57431			0				1	White	Not Hispanic or Latino	1	0.36	2.57	7	37.2	36.4	100	90	47	22	61	41	78	83	14	18	0		19.4	19.4	18.09	18.09	0.08		138	138	37	37	195	195	7.31		48.7	48.7	1.13		76
1661	64	F	1	Y		0				1	White	Not Hispanic or Latino	0			6	36.5		113		70		80		100		20		0		13.6		6.16		0.22		133		22		138				40.1
1662	59	M	2.20903			0				1	White	Not Hispanic or Latino	0			3	36.4		116		80		89		96		18		0		14		9.51		0.22		144		14		100				46.6
1663	75	M	1.54792			0				1	White	Not Hispanic or Latino	0			11	37.3		147		82		101		71		32		0	129.7	20		16.66		0.19		135		31		198		7.45		38		1.7		27
1664	94	M	4.75833	Y		0				1	White	Not Hispanic or Latino	0			6	36.9		112		62		85		88				0		14.5		9.22		0.11		134		21		143				34.3
1665	58	M	3.12431	Y		0				1	White	Not Hispanic or Latino	0			5	36.5		98		65		77		53				0		8.4		5.69		0.07		134		11		97				34.3
1666	93	F	1.63542			0				1	White	Not Hispanic or Latino	0			6	36.5		155		96		108		88		20		0		14.9		12.03		0.17		134		21		130				38.1
1667	73	M	3.82014			0				1	White	Not Hispanic or Latino	0			9	37.4		143		94		108		117		25		0		11.2		9.2		0.25		135.8		23		137		7.43		33.7				63
1668	83	M	6.76389			0				1	White	Not Hispanic or Latino	1	0.92	6.76	10	37	36.4	134	95	72	53	85	62	77	82	20	26	0		11.4	13.3	9.17	9.12	0.16	0.53	139	143	39	39	142	209	7.41	7.35	34	21.2	0.9		25
1669	90	F	2.4375			0				1	White	Not Hispanic or Latino	0			10	36.7		128		57		71		74		22		0		9.3		7.19		0.37		138		23		127		7.42		33		0.69		47
1670	93	M	1.725	Y		0				1	White	Not Hispanic or Latino	0			10	36.4		149		57		106		86				0		11.7		9.52		0.16		137		18		93		7.42		27.9				134
1671	97	M	2.01319	Y		0				1	White	Not Hispanic or Latino	0			15	36.9		138		82		89		78				0		13.7		11.26		0.11		131		16		172				40.6		2.6
1672	86	M	2.92917			0				1	White	Not Hispanic or Latino	1	0.84	2.93	5	36.4	36.4	96	108	53	65	75	75	70	71	19	19	0		14.8	14.8	12.44	12.44	0.07	0.07	137	137	20	20	103	103			37.5	37.5
1673	83	F	4.00139			0				1	White	Not Hispanic or Latino	0			5	36.6		147		84		105		98				0		16.4		12.18		0.07		138		16		119				43.5		2.5
1674	84	F	1.07778	Y		0				1	White	Not Hispanic or Latino	0			9	36.5		157		82		95		90		20		0		13.6		8.14		0.24		142		21		111				38
1675	74	M	2.52639			0				1	White	Not Hispanic or Latino	0			8	36.6		148		63		91		100				0		7.3		6.2		0.08		138		15		197				40.1		1.6
1676	98	F	2.84444	Y		0				1	White	Not Hispanic or Latino	0			7	36.6		153		89		100		83				0		5.7		3.37		0.31		133		14		92				35.7		1.2
1677	77	M	2.90069	Y		1			1	1	White	Not Hispanic or Latino	0			8	36.9		136		80				78				0		16.9		15.04		0.05		129		7		124				33.1		1.1
1678	71	M	1.80417			0				1	White	Not Hispanic or Latino	0			5	36.7		136		84		99		66				0		7.3		4.99		0.07		139		25		116				35.4
1679	74	F	2.44306			0				1	White	Not Hispanic or Latino	0			11	38.7		151		69		93		107				0		6		4.2		0.08		140		20		129				32.6		1.7
1680	67	F	2.4875			0				1	White	Not Hispanic or Latino	0			7	36.7		128		60		79		99		29		0		10.9		7.66		0.5		139		24		257		7.4		40		2.57		36
1681	46	F	6.71736			0				1	White	Not Hispanic or Latino	0			5	37.1		123		46		64		97		22		0		9.5		5.05		0.16		134		59		106				25
1682	87	M	3.99028			0				1	White	Not Hispanic or Latino	0			5	36.5		191		72		103		54		20		0		5.5		3.64		0.24		139		17		119		7.46		43.9				42
1683	62	F	2.95347			0				1	White	Not Hispanic or Latino	0			3	37		108		50		64		81		15		1	51.1	6.5		4.75		0.07		142		33		88		7.28		27.4		0.6		21
1684	52	M	1.58889	Y		0				1	White	Not Hispanic or Latino	0			2	37		162		93		97		140				0		15.3		13.28		0.25		137		11		134				39.9
1685	84	M	1.23472			0				1	White	Not Hispanic or Latino	0			6	37.1		136		61		103		58				0		5.5		2.53		0.18		141		14		110				33.4		1
1686	59	M	2.59931			0				1	White	Not Hispanic or Latino	0			7	36.7		128		77		91		80		20		0		10		8.48		0.2		142		15		132				45.8		1
1687	76	M	6.92639	Y		0				1	White	Not Hispanic or Latino	1	0.97	6.93	15	36.8	36.9	103	106	65	72	74	79	70	116	18	19	1		21	6	18.27	4.6	0.08	0.28	130	135	12	12	111	112	7.43	7.36	40	38.4	1.7	1.7	25
1688	80	M	7.71319	Y		1			1	1	White	Not Hispanic or Latino	1	3.9	7.71	8	37	37	126	126	61	61	74	74	102	102	30	30	0		16.8	16.8	12.05		0.53		140	140	33	33	158	158	7.43	7.32	38.6	38.6	2.2	5.57	60
1689	80	F	22.0972			0				1	White	Not Hispanic or Latino	1	1.18	22.1	8	36.7	36.7	119	117	50	34	77	55	103	119	0	28	1		21.2	18.3	18.74	16.86	0.26	0.12	137	136	48	32	98	156	7.4	7.42	25.9	21.6	1.1	0.71	44
1690	73	F	9.60903	Y		0		1	1	1	White	Not Hispanic or Latino	0			15	36.6		132		75		89		65		18		0	100.3	8.7		6.51		0.07		140		12		85				29.6		1.3
1691	72	F	2.05972			0				1	White	Not Hispanic or Latino	0			7	37.2		145		57		76		80		18		0	175.7	21.9		9.93		0.11		134		30		166		7.399		39.2		1.7		57.6
1692	90	F	1.4625	Y		0				1	White	Not Hispanic or Latino	0			9	36.2		178		71		136		45		20		0	10.7	4		2.52		0.32		130		47		107		7.4		41.4
1693	95	M	3.84236	Y		0		1	1	1	White	Not Hispanic or Latino	0			10	36.7		130		76				66				1		6		3.58		0.26		140		25		105		7.33		32.7				30
1694	78	F	0.788889	Y		0		1	1	1	White	Not Hispanic or Latino	0			9	36.9		170		89		116		80		20		0		7.9		3.66		0.12		137		18		104				38.4
1695	90	M	2.8			0				1	White	Not Hispanic or Latino	0			16	36.8		124		60		76		73		20		1		3.7		2.17		0.13		140		22		94				41.5		0.66
1696	75	F	1.78333			0				1	White	Not Hispanic or Latino	0			5	36.9		153		58		95		75				0		8.7		6.54		0.1		142		13		171				42.9
1697	56	M	1.91806			0				1	White	Not Hispanic or Latino	0			4	38.7		146		114		126		114		15		0		12.4		9.7		0.05		135		14		93				38.9
1698	34	F	1.85278			0				1	White	Not Hispanic or Latino	0			4	36.3		140		84		94		107				0		7.1		3.66		0.42		137		5		91		7.43		40		1		64
1699	80	F	2.23125			0				1	White	Not Hispanic or Latino	0			6	37		115		65		75		58		18		0		8.3		5.41		0.11		136		10		143				36.7		1.3
1700	85	M	0.759722	Y		0				1	White	Not Hispanic or Latino	0			13	37.3		130		50		71		73		24		0		7.9		5.81		0.16		144		31		186				26.7
1701	71	M	5.14861	Y		0	1		1	1	White	Choose Not to Disclose	0			5	36.7		151		73		99		105				0		13.7		11.67		0.07		142		35		166		7.41		41				18
1702	91	M	3.17986			0				1	White	Not Hispanic or Latino	0			11	36		147		79		97		61				1		12.5		9.71		0.11		139		38		128				40.8		0.9
1703	77	F	14.3611			0				1	White	Not Hispanic or Latino	1	1.30903	14.3611	6	39.1	37.3	109	133	71	73	84	93	131	107	24	30	1		4	1.9	2.4	1.41	0.05		127	132	20	15	210	130	7.443	7.3	32.1	29.5	2.1	2.2	95
1704	79	F	6.72847	Y		0		1	1	1	White	Not Hispanic or Latino	0			13	37		192		105		128		98		24		0	42.7	13.2		10.8		0.29		140		23		89				36.7		0.7
1705	33	M	4.96389			0				1	White	Not Hispanic or Latino	1	1.67	4.96	9	36.6	36.7	109	95	86	63	91	71	93	86	24	24	0	143.9	5.6	5.6	3.73	3.73	0.17	0.17	141	141	13	13	75	75	7.42	7.42	36.5	36.5	2	2	71
1706	66	F	5.79583			0				1	Other	Not Hispanic or Latino	0			10	37.1		129		55		76		73		19		0		8		3.07		0.19		142		8		113				43.6
1707	86	M	1.29722			0				1	White	Not Hispanic or Latino	0			8	36.8		147		75		92		79				0		5.9		2.96		0.21		139		14		108				40.6
1708	97	M	2.70486			0				1	White	Not Hispanic or Latino	0			12	36.8		124		52		79		65				0		17.1		14.55		0.3		130		76		147				30.5
1709	65	F	4.75764	Y		0				1	White	Not Hispanic or Latino	0			11	37		100		56		57		72				0		4.3		3		0.11		138		13		91				26.3
1710	94	F	9.94931	Y		0				1	White	Not Hispanic or Latino	0			9	36.5		125		81		101		110		20		0		8.8		6.3		0.1		138		20		108				40.9		1.41
1711	83	M	3.09444	Y		0				1	White	Not Hispanic or Latino	1	0.88	3.09	13	36.7	36.7	100	100	40	40	56	56	59	59	15	15	1		13.2	9.9	10.39	7.27	0.21	0.27	137	134	17	22	102	70	7.38		32	30	2.1		20
1712	95	M	2.35139	Y		0				1	White	Not Hispanic or Latino	0			6	37.1		109		39		69		64				0		21.6		19.57		0.05		136		21		161				30.7
1713	43	M	1.70069			0				1	Other	Not Hispanic or Latino	0			2	37.6		131		82		94		90		36		0		9.8		7.28		0.53		141		24		104				45.9
1714	98	F	4.97431			0				1	White	Not Hispanic or Latino	0			10	37		138		67		91		91				0		7.1		4.79		0.06		139		31		111				30.9		1.5
1715	97	M	1.81528	Y		0				1	White	Not Hispanic or Latino	0			13	36.7		152		60		85		70		16		0		6.8		4.47		0.1		139		24		102				38.4
1716	32	M	2.44444			0				1	Other	Central American	0			4	36.9		131		83		99		129		24		0		6.1		5.04		0.24		132		4		100				20.6
1717	84	M	2.58125			0				1	White	Not Hispanic or Latino	0			8	37		112		68		79		125		23		0		14.2		11.74		0.2		135		21		136				43.9
1718	73	M	5.32153	Y	1	1			1	1	White	Not Hispanic or Latino	1	2.94	5.32	13	36.5	36.8	108	105	56	50	73	67	68	68	18	18	0		15.1	11.6	8.84	8.08	0.25	0.12	136	131	25	37	89	100	7.41	7.42	29	21.8	4.91	3.7	31
1719	79	F	6.24236			0				1	White	Not Hispanic or Latino	1	0.35	6.24	8	36.5	36.5	92	92	48	48	63	63	54	54	9	9	0		11.5		8.23		0.64		141		22		168	161			40.6		1.4
1720	86	M	1.99722			0				1	White	Not Hispanic or Latino	0			6	36.7		135		89		104		103				0		6		3.65		0.06		142		16		107				37		0.9
1721	67	M	9.46528			0				1	White	Not Hispanic or Latino	1	1.58	9.47	3	36.8	36.8	116	116	48	48	64	64	59	59	20	20	0		8.4	8.6	5.3	4.99	0.6	0.6	131	137	12	16	103		7.32	7.24	42	43.6	0.37		54
1722	40	M	2.58889			0				1	White	Not Hispanic or Latino	0			2	36.2		133		74		89		92		16		0		18.8		15.94		0.08		136		8		240				39.3		1.5
1723	46	F	3.87083			0				1	White	Not Hispanic or Latino	0			2	37.1		142		54		75		99		20		0	110.1	14.8		11.89		0.23		142		12		92				33.6
1724	65	M	4.79514			0				1	White	Not Hispanic or Latino	1	1.05	4.8	7	36.6	36.6	136	136	70	70	85	85	82	82	26	26	0		6.8	10.5	5.01	8.63	0.12	0.05	138	139	98	96	67	67	7.3	7.3	24.7	34.7	1.5	0.6	112
1725	101	M	1.71667	Y	1	1			1	1	White	Not Hispanic or Latino	1	0.81	1.72	7	37.7	38	128	133	93	55	72	72	87	110	27	27	0		4.8	9.8	3.2	8.6	0.3		142	142	32	32	99	146	7.36	7.36	40.2	38.3	1.1	1.33	157
1726	99	F	1	Y		0				1	White	Not Hispanic or Latino	1	0.68	2.67	11	37.6	37.3	113	131	64	61	74	73	97	95	30	26	0		20.6	9.4	17.03	7.87	0.1		140	141	56	55	194	131	7.44		37	30.5			34
1727	91	M	1.04792	Y		0				1	White	Not Hispanic or Latino	0			11	36.9		139		62		106		88				0		9.6		7.7		0.08		130		16		106		7.46		36.6				67
1728	81	F	2.75347			0				1	Unknown	Unknown	0			5	36		114		78		90		92				0	24.4	11.8		9.34		0.07		137		12		257		7.42		40.4		4.2		62
1729	90	M	2.71181	Y		1			1	1	White	Not Hispanic or Latino	0			18	37.2		140		65		83		82		18		0		10.4		8.64		0.11		129		7		146				32.6
1730	69	M	5.90417	Y		0				1	White	Not Hispanic or Latino	0			3	36.9		129		87		101		90				0		7		4.95		0.14		142		13		84				38.7		1.9
1731	80	M	3.93958	Y		0				1	White	Not Hispanic or Latino	0			12	36.6		133		73		87		110		22		0	92.6	5.6		4.7		0.16		141		24		140				38.8
1732	64	M	4.41597			0				1	White	Not Hispanic or Latino	0			3	37.1		127		85		99		72				0		5.2		3.9		0.14		133		9		136				44.7		1.2
1733	92	M	4.31806	Y	1	1			1	1	White	Not Hispanic or Latino	1	2.74	4.32	12	36.4	36.4	124	98	69	58	82	63	98	129	20	19	0		10.1	13.4	6.2	14.48	0.2		142	137	31	27	126	184	7.38	7.38	36.4	38.2	1.4	4.7	107
1734	75	M	3.61736			0				1	White	Not Hispanic or Latino	0			13	36.5		180		91		121		90		18		0		13.5		7.81		0.89		135		42		283				32.4		1.4
1735	70	F	7.15694	Y	1	1			1	1	White	Not Hispanic or Latino	1	4.1	7.16	8	36.7	37.8	119	125	64	70	80	80	107	105	23	23	0		33.4	32	30.79	30.68	0.43	0.04	130	131	10	11	122	175	7.45	7.33	45	41.4			63
1736	69	F	5.1625			0				1	White	Not Hispanic or Latino	0			4	37.5		122		96		103		81				0		17.3		14.19		0.09		137		8		108				39.1
1737	91	F	7.79444	Y		0				1	White	Not Hispanic or Latino	1	1.35	7.79	13	36.9	37.9	150	126	60	60	90	76	109	117	16	20	1		6.6	7.8	3.9	5.8	0.2	0.17	138	138	18	15	217	258	7.32	7.32	33.6	36.4	1.1	1.1	127
1738	66	F	10.4896	Y		0		1	1	1	White	Not Hispanic or Latino	1	1.35833	10.4896	13	37.4	37.7	132	137	49	58	77	84	79	94	23	28	0		15	16.1	12.66		0.12		135	139	22	15	229	215			29.3	28.6
1739	71	M	2.99236			0				1	White	Not Hispanic or Latino	0			8	38.1		147		87		109		85		22		0	21.6	5.1		3.08		0.12		140		24		144				41.9		1.4
1740	86	M	3.87292	Y		0				1	White	Not Hispanic or Latino	0			11	37.4		129		86		82		113				1		11.9		9.05		0.21		136		27		159				34.1		1.05
1741	90	F	1.64097	Y		0				1	White	Not Hispanic or Latino	0			6	37.6		191		74		113		78		22		0		5.5		2.69		0.09		134		19		111				33.9
1742	85	F	4.79514	Y		0	1		1	1	White	Not Hispanic or Latino	0			5	36.8		115		74		87		76		20		0	91.6	13.1		10.98		0.08		136		20		178				36.6
1743	61	M	4.60764	Y		0				1	Black or African American	Not Hispanic or Latino	1	0.83	4.61	4	36.9	39.1	120	140	66	81	80	96	88	124	45	52	0		16.1	21.7	13.21	19.3	0.41	0.1	135	138	24	20	301	318	7.47		38.1	40			52
1744	39	M	1.35347			0				1	White	Not Hispanic or Latino	0			0	36.7		115		67		78		97				0		13.3		10.21		0.05		135		6		96				38.6
1745	86	M	1.59931	Y		0				1	White	Not Hispanic or Latino	0			10	37.4		125		69		81		60		18		0		11.6		9.51		0.12		130		31		137				31		1.32
1746	65	M	1.82778			0				1	White	Not Hispanic or Latino	0			4	36.8		144		77		93		70		16		0		10.2		7.15		0.41		139		21		255				35.8
1747	92	F	3.84028	Y		0				1	White	Not Hispanic or Latino	0			6	37.6		117		56				95				0		9.4		8.63		0.09		149		33		126		7.4		32.6		2.3		73
1748	32	M	8.32708			0				1	White	Not Hispanic or Latino	1	3.78	8.33	3	36.7	38.1	122	134	82	73		85	115	134		41	0	144.4	29.1	11.9	27.28	10.01	0.08	0.2	137	136	13	10	193	284	7.39	7.39	46.1	39.8	1.5		85
1749	73	F	0.768056			0				1	White	Not Hispanic or Latino	0			8	36.4		145		68		85		84		20		0		14.7		6.99		0.18		138		18		133				32
1750	61	M	13.166	Y		0		1	1	1	White	Not Hispanic or Latino	0			3	36.2		114		82		90		81		22		0		18.1		15.71		0.22		135		14		89		7.41		39.4				101
1751	69	M	2.09167			0				1	White	Not Hispanic or Latino	0			3	37.7		124		79		94		103				0	112.1	16.2		13.85		0.07		133		14		124				43.7
1752	89	F	3.13333	Y		0				1	White	Not Hispanic or Latino	1	1.26	3.13	5	37.1	36.9	90	94	68	54	58	63	112	115	54	54	0		14	8.4	10.85	6.25	0.48		136	139	15	15	288	150	7.23	7.3	41.1	36.5	2.37	2	169
1753	71	M	9.00208			0				1	White	Not Hispanic or Latino	0			5	36.7		137		81		88		77		20		0		14.7		7		4.1		134		18		144				36.6		2
1754	88	M	7.34306	Y		1			1	1	White	Not Hispanic or Latino	1	6.93333	7.34306	13	36.3	36.7	107	116	77	74	87	87	52	75	18	20	0	42.5	16.6	15.4	13.15	13.2	0.1	0.12	125	129	37	39	176	170	7.46	7.34	33.4	30.6	4.6	5.2	98
1755	99	M	0.94375	Y		0				1	White	Not Hispanic or Latino	0			6	37.8		105		63		76		110		20		0		12.9		11.62		0.05		139		17		115				43.5		1.45
1756	67	F	4.96875			0				1	White	Not Hispanic or Latino	0			4	39.2		115		72		86		132				0	79.4	8.5		7.06		0.18		134		12		85				35.5		0.8
1757	76	M	1.89514	Y		0				1	White	Not Hispanic or Latino	1	0.74	1.9	7	36.5	36.5	150	150	87	87	102	102	87	87	40	40	1		15.1	10.1	10.25	9.01	0.09		123	123	16	16	232	232	7.37	7.37	43.1	38.8	1.85		96
1758	99	M	7.85903	Y		0				1	White	Not Hispanic or Latino	0			7	36.4		116		74		74		42		20		0		5.7		3.2		0.2		133		35		116				36.6
1759	78	M	1.1375	Y		0		1	1	1	White	Not Hispanic or Latino	1	0.881944	1.1375	15	35.8	35.9	122	127	106	80	112	95	109	87	18	14	0		3.7	4.5	2.76		0.1		130	136	8	8	112	160			26.5	27.8	1.5
1760	79	M	5.0125	Y		0				1	White	Not Hispanic or Latino	0			11	36.2		100		61		71		59		24		0		12.7		11.95		0.23		140		38		80		7.45		42.6		1.9		56
1761	78	F	8.61597			0				1	White	Not Hispanic or Latino	0			18	36.6		148		94		105		100		20		1		6.2		4.33		0.07		142		11		99				36.2		1.3
1762	75	F	2.81528			0				1	White	Not Hispanic or Latino	1	0.73	2.82	12	36.9	36.9	122	122	75	75	86	86	84	84	27	27	0	31.6	9.3		6.83		0.32		134		12		121		7.38	7.38	39.9		1.44		74
1763	92	F	2.64514	Y		0				1	White	Not Hispanic or Latino	0			10	36.5		181		71		99		65		18		0		7.3		2.64		0.67		139		31		144				34.1
1764	95	M	1.24653	Y		0				1	White	Not Hispanic or Latino	0			11	36.9		137		101		112		80				0		14.3		13.44		0.07		140		17		105				39		1.64
1765	103	F	3.42292	Y		0				1	White	Not Hispanic or Latino	0			9	36.9		158		96		111		83		18		0		11.1		10.31		0.07		129		25		134				38.7
1766	95	M	0.701389	Y		0				1	White	Not Hispanic or Latino	0			6	36.8		181		120		138		84				0		8.4		6.46		0.11		138		26		128				47.7
1767	56	M	1.73333			0				1	White	Not Hispanic or Latino	0			4	36.8		99		40		53		74		24		0	97.9	4.9		2.98		0.31		138		6		105				31.6
1768	80	M	14.0222	Y	1	1			1	1	White	Not Hispanic or Latino	1	13.78	14.02	9	38	36.5	135	102	76	65	111	74	91	78	20	17	1	5	7.7	10.2	6.72	9.53	0.08	0.01	142	143	18	25	112	97	7.37	7.37	41.1	40	1.6	3.51	65
1769	64	F	13.6312			0				1	White	Not Hispanic or Latino	1	0.84	13.63	3	37.4	37.6	125	149	63	124	80	130	99	103	32	32	0	342.9	16	33.3	12.32	26.01	0.22		137	135	8	21	118	118			37.3	31
1770	91	F	2.98958	Y		0				1	White	Not Hispanic or Latino	0			13	36.9		120		55		71		85		22		0		7.9		5.37		0.12		136		63		127				35.8
1771	83	F	1.9125			0				1	White	Not Hispanic or Latino	0			6	36.8		133		88		103		80				0		15.5		13.06		0.08		137		8		108				37.7		1.3
1772	97	M	3.8625	Y		0		1	1	1	White	Not Hispanic or Latino	0			15	37.5		133		58		83		103				0		16.4		14.97		0.12		135		52		142		7.37		32.7				33
1773	82	M	1.78333	Y		0	1		1	1	White	Not Hispanic or Latino	0			14	38.2		135		61		104		75		20		0	113.7	7.9		6.66		0.16		139		18		104				34.9
1774	60	F	1.47708			0				1	Black or African American	Not Hispanic or Latino	1	0.46	1.48	4	37.1	36.5	112	112	77	77	85	85	107	107	26	26	0		21.4		18.12		0.08		139		11		156	156			34.4		1.7	1.7
1775	88	M	3.09653	Y		0				1	White	Not Hispanic or Latino	0			8	36.6		120		84		96		92				0		7.5		5.45		0.1		139		18		194		7.3		38.6		0.9		90
1776	90	M	1.90347	Y		0				1	White	Not Hispanic or Latino	0			8	37.3		129		86		95		102		32		0		10.3		8		0.07		138		17		134		7.4		37.9
1777	66	F	2.125			0				1	White	Not Hispanic or Latino	0			6	37		141		87		83		101				0		14.9		9.32		0.11		141		19		97				43.5
1778	34	F	2.25903			0				1	Black or African American	Not Hispanic or Latino	0			0	36.7		134		72		88		77		18		0	5.7	7.8		6.42		0.16		146		9		106		7.34		32				32
1779	79	F	3.9125	Y		0		1	1	1	White	Not Hispanic or Latino	0			10	36.2		163		76		105		100		25		0		16.1		14.51		0.1		134		41		235				36.8		0.8
1780	92	M	1.2375	Y		0				1	White	Not Hispanic or Latino	0			6	36.7		105		71		68		70		18		0		14.1		11.5		0.12		137		29				7.4		42				73
1781	81	F	4.02014	Y		0				1	White	Not Hispanic or Latino	1	2.87	4.02	10	36.9	36.9	83	83	53	53	62	62	35	35	10	10	0		10.8	9	7.2	6.66	0.26	0.28	138	140	30	20	136	80			33.3	32.5
1782	64	M	0.768056	Y		0				1	White	Not Hispanic or Latino	1	0.77	0.77	6	36.6	36.6	140	140	63	63	81	81	91	91	15	15	1		16.2	9.9	11.01	6.59	0.4	0.5	136	142	28	18	102	104	7.28	7.37	47.3	43.2	0.71		37
1783	87	M	1	Y		0				1	White	Not Hispanic or Latino	0			7	37.4		170		84		84		104		24		0		11.6		9.88		0.21		135		17		137		7.36		38		0.6		68
1784	84	M	22.9549			0				1	White	Not Hispanic or Latino	0			7	36.6		138		66		90		85		18		0		32.4		29.96		0.32		142		22		74				37.7		1.2
1785	65	M	2.08542			0				1	Black or African American	Not Hispanic or Latino	0			3	36.7		114		91		106		95		20		0		12.3		1.92		0.12		135		21		234				43.6
1786	62	F	2.17847			0				1	White	Not Hispanic or Latino	0			10	37		107		62		73		90				0		3.8		2.82		0.1		131		13		487				37.7
1787	63	M	1.51875			0				1	White	Not Hispanic or Latino	0			3	36.8		129		75		97		84		18		0		10.7		6.15		0.09		135		12		117				38.5		1.3
1788	81	F	5.04653	Y		0				1	White	Not Hispanic or Latino	1	3.04	5.05	8	36.9	36.9	134	121	91	75	105	87	110	110	30	30	0		8.1	8.1	6.27	6.27	0.2	0.2	144	144	42	42	115	115	7.45	7.45	36.9	36.9	0.7		55
1789	67	M	2.76319			0				1	White	Not Hispanic or Latino	0			5	38.8		151		88		109		107				0		11		9.68		0.05		141		14		110				43		1.3
1790	101	F	8.76389	Y		1			1	1	White	Not Hispanic or Latino	1	1.32	8.76	15	36.7	37.5	168	104	79	40		56	69	62		14	0		13.4	13.9	11.11	11.36	0.11	0.2	141	142	34	47	111	131	7.35	7.3	38.8	33.3	0.73	0.81	70
1791	68	M	6.78194	Y		1			1	1	White	Not Hispanic or Latino	1	3.71667	6.78194	5	37.9	37.9	73	73	70	70	83	83	99	99	26	26	0		10.1	10.1	6.01	4.95	0.12		139	139	17	17	132	132	7.27	7.27	43.3	43.3	1.2	1.2	67
1792	75	F	7.75486			0				1	White	Not Hispanic or Latino	0			4	37.5		129		85		96		102				0		12.3		10.39		0.11		134		24		111		7.36		39.7		1.14		74
1793	65	F	13.534			0				1	White	Not Hispanic or Latino	1	4.62	13.53	5	36.7	38.1	147	143	93	89	105	97	90	112	22	22	0	175.3	10	11.7	6.05	9.15	0.18	0.05	134	135	45	45	106	148	7.33	7.33	32.6	31.5	1.2	1.1	208
1794	83	F	10.8229	Y		0				1	White	Not Hispanic or Latino	1	2.88	10.82	8	36.7	39.4	100	117	62	50		66	70	83		29	0	263.5	10.4	10.2	8.54	9.3	0.19		131	132	17	19	133	284	7.46	7.39	31.5	28.3	1.1	1.1	60
1795	73	M	21.6576			0				1	White	Not Hispanic or Latino	1	7.09	21.66	5	39	39	165	165	75	75	95	95	129	129	44	44	0	300.4	18.6	18.4	16.5	16.84	0.29	0.16	137	138	12	14	150	128	7.49	7.41	36.4	33.4	1.89	1.7	28
1796	56	M	3.89375			0				1	White	Not Hispanic or Latino	1	0.94	3.89	4	37.3	37.3	115	115	85	85	92	92	100	100	15	15	0		10.3	10.3	7.98	7.98	0.06	0.06	139	139	8	8	97	97			37.1	37.1	1	1
1797	79	M	2.74444			0				1	White	Not Hispanic or Latino	0			5	36.5		135		84		94		109		20		1	36.2	7		4.82		0.08		138		32		118				39.8		1.3
1798	96	M	2.85069	Y		0				1	White	Not Hispanic or Latino	0			13	37.4		122		68		75		102				0	20.4	6.3		5.62		0.15		142		18		116		7.48		37.8		2		69
1799	67	M	6.56528			0				1	White	Not Hispanic or Latino	0			7	36.2		98		58		71		93				0		7.5		4.69		0.39		142		12		127		7.27		38		1		91
1800	80	M	0.857639	Y		0				1	White	Not Hispanic or Latino	0			5	36.2		158		92		114		111				0		12.4		9.61		0.28		142		21		113				32.9		1
1801	100	F	1.01806	Y		0				1	White	Not Hispanic or Latino	0			11	37		88		71		75		80				0	24.1	18.7		17.85		0.13		133		21		160		7.38		33.7		1.8		27
1802	104	F	4.63958	Y		0		1	1	1	White	Not Hispanic or Latino	0			12	36.3		126		65		86		95		20		0		9.2		7.14		0.11		140		30		121				37.5		1.2
1803	92	F	0.990278	Y		0				1	White	Not Hispanic or Latino	0			14	36.5		155		81		99		59		24		0		6.6		3.83		0.11		133		15		112				37.8		1.4
1804	101	M	7.28611	Y		0				1	White	Not Hispanic or Latino	1	1.05	7.29	13	36.6	36.6	116	116	100	100	104	104	90	90	30	30	0		12.3	11.7	11.12	10.4	0.06	0.1	141	138	32	33	160	93	7.43		47.4	34.6	1.49		82
1805	71	F	3.00278			0				1	White	Not Hispanic or Latino	0			7	37.9		142		78		92		112				0		13.4		10.97		0.05		133		17		179				34.3		1.1
1806	89	F	4.90069	Y		0		1	1	1	White	Not Hispanic or Latino	1	0.99	4.9	8	37	37	97	97	50	50	66	66	113	113	22	22	0		31.2	14.3	28.76		0.08		137	134	77	65	152	148	7.54	7.59	31.7	31.6	2.7	2	19
1807	58	M	4.49792			0				1	White	Not Hispanic or Latino	1	3.67	4.5	3	37.3	37.3	106	106	72	72	79	79	79	79	22	22	0		10.1	10.1	7.88	7.88	0.05	0.05	137	137	17	17	78	78	7.22	7.37	32.1	32.1	1.1	2.1	78
1808	83	F	10.8222	Y		0				1	White	Unknown	1	4.22	10.82	9	36.8	38.3	141	132	55	47	78	62	60	60	16	20	0	40.2	5.4	4.7	3.68	3.57	0.16	0.02	138	140	27	31	102	107	7.54		30.9	33			55
1809	61	M	2.82431			0				1	Other	Not Hispanic or Latino	0			12	36.6		142		69		84		102		20		0		12.9		10.34		0.18		135		11		111		7.38		42.5		0.8		80
1810	83	M	3.38819	Y		0				1	White	Not Hispanic or Latino	1	2.46597	3.38819	11	36.4	37.6	142	142	112	107	122	119	73	75	30	31	0	14.7	12.4	7.4	6.77	4.39	0.47		141	141	47	44	111	112			38	32.7	1.7
1811	84	F	1.87639			0				1	White	Not Hispanic or Latino	0			10	36.9		149		77		96		74		16		0		8.4		4.85		0.25		141		21		111				42.6
1812	79	F	9.61597			0				1	White	Not Hispanic or Latino	0			6	36.9		144		76		89		59				0	189.9	9		6.79		0.07		134		14		141				39.1		2.36
1813	76	M	0.922917			0				1	White	Not Hispanic or Latino	0			8	37.9		148		78		101		107				1		12.2		10.96		0.06		139		13		191				38.4		3.6
1814	87	F	9.88958	Y		0				1	White	Not Hispanic or Latino	1	7.85	9.89	6	35.2	35.3	114	114	58	58	72	72	103	99	16	16	0		17.2	20.4	11.7	17.88	0.1	0.01	138	138	14	14	178	178	7.25	7.25	45.6	47.2	1	1	69
1815	55	F	4.58194			0				1	White	Not Hispanic or Latino	0			3	37		115		44		63		94		17		0		18.7		15.56		0.25		134		13		125				42.3		0.8
1816	43	M	2.90903			0				1	Hispanic or Latino	Mexican	0			1	37.6		163		87		107		91				0	61.1	12.9		10		0.05		140		11		190				44.4		1.3
1817	88	M	8.44097	Y		0				1	White	Not Hispanic or Latino	0			6	36.5		76		51		57		112		20		0		11.8		9.2		0.1		142		57				7.39		39		3.6		70
1818	63	M	3.54444			0				1	White	Not Hispanic or Latino	0			6	36.8		148		89		103		101		22		0		19		18.52		0.14		129		8		206				35.3		1.8
1819	79	M	5.46042	Y		0				1	Black or African American	Not Hispanic or Latino	0			8	38.1		149		54		74		85		25		0		9.5		6.49		0.19		135		19		115				36.2
1820	33	F	28.7333			0				1	White	Not Hispanic or Latino	1	1.22	28.73	0	36.9	37.2	110	111	70	51	79	64	110	89	18	27	0		27.8	21.1	22.58		0.05		118	138	33	37	113	116	7.46	7.46	19.3	24.7	6.8		38
1821	91	F	3.15694			0				1	White	Not Hispanic or Latino	0			6	36.9		166		78		107		129				0		15.8		13.32		0.1		132		11		214				42.4		2.6
1822	57	M	1.78958			0				1	White	Not Hispanic or Latino	0			3	36.6		156		91		105		76		19		0		5.9		4.09		0.18		137		14		126				46.3
1823	109	F	2.60208	Y		0				1	White	Not Hispanic or Latino	0			10	36.7		121		53		68		77				0		16.5		10.39		0.06		134		27		139				43.6		1.08
1824	85	F	2.21528	Y		0		1	1	1	White	Not Hispanic or Latino	0			18	36.8		142		70		84		65		18		0		8.6		6.31		0.1		139		17		130				36.2
1825	72	F	3.57222			0				1	White	Not Hispanic or Latino	0			4	36.8		116		64		81		84				0		6.6		4.98		0.08		137		11		103				38.1		2
1826	65	M	1.09514			0				1	White	Not Hispanic or Latino	0			3	37.2		140		84		104		80				0		19.4		8.59		0.07		134		11		142				42.6
1827	79	M	5.25417			0				1	White	Not Hispanic or Latino	1	0.47	5.25	5	36.3	36.3	107	107	73	73	84	84	86	86	25	25	0		20.3	20.3	18.98	18.98	0.19		141	141	25	25	90	90	7.44	7.44	39.1	39.1	2.1	2.1	63
1828	83	M	1.05556			0				1	White	Not Hispanic or Latino	0			7	36.7		93		50		61		78				0		8.8		7.77		0.08		138		22		123				39.6		2.1
1829	81	F	1.72986	Y		0				1	White	Not Hispanic or Latino	0			8	36.1		102		66		64		105				0		18.8		16.06		0.05		140		26		146				33		3.2
1830	72	F	0.717361			0				1	White	Not Hispanic or Latino	0			4	36.8		116		51		66		68		11		0	175.7	21.9		9.95		0.59		134		30		295		7.405		39.2		1.5		49.4
1831	61	F	6.35139			0				1	White	Not Hispanic or Latino	0			8	37.1		107		60		72		101		26		0		12		9.15		0.06		141		13		148		7.37		33.2		1		57
1832	69	M	4.75486	Y		0				1	White	Not Hispanic or Latino	0			4	37.2		126		83		79		96				0		14.8		12.82		0.36		132		22		127				43.4
1833	100	F	1	Y		0				1	White	Not Hispanic or Latino	0			11	37.2		99		47		60		85				0	24.1	21.7		17.57		0.13		134		20		149		7.38		38		1.8		27
1834	92	F	3.02986	Y		0				1	White	Not Hispanic or Latino	0			10	36.5		168		67		91		94		24		0		12.6		10.07		0.09		130		7		96				31.7
1835	91	F	3.34792			0				1	White	Not Hispanic or Latino	0			9	36.9		159		59		85		86		24		0		13		9.58		0.58		142		20		154				42.5
1836	91	M	1.38889			0				1	White	Not Hispanic or Latino	0			11	36.8		103		50		64		65				0		17.3		14.24		0.07		135		19		138				38.5		1.38
1837	65	M	4.84236			0				1	Hispanic or Latino	Hispanic or Latino	0			16	36.4		138		71				90				0		16		14.41		0.23		131		51		118				37.1
1838	93	F	5.98611			0				1	White	Not Hispanic or Latino	1	1.05	5.99	10	37.6	37.6	140	140	76	76	91	91	104	104	30	30	0	141.7	16.5	16.5	13.55	13.55	0.05	0.05	112	112	21	21	127	127	7.48	7.48	32	32	2.5	2.5	99
1839	95	M	8.86458	Y		0		1	1	1	White	Not Hispanic or Latino	0			7	36.9		143		93		110		90				0	18	13.7		9.67		0.09		135		15		236				40.1		2.1
1840	90	M	5.61181	Y		0	1		1	1	White	Not Hispanic or Latino	0			13	36.6		221		85		118		51		18		0		8.3		5.41		0.34		137		39		92		7.37		40.6		0.86		22
1841	94	M	2.77153	Y		0				1	White	Not Hispanic or Latino	0			10	36		90		66		71		98		16		0		7.4		5		0.18		134		23		98		7.39		35.6
1842	86	M	3.60556	Y		0				1	White	Not Hispanic or Latino	1	0.52	3.61	5	37.9	37.8	125	125	68	68	81	81	92	93	28	28	0		9.1	9.1	6.42	6.42	0.18	0.18	138	138	26	26	125	125	7.43	7.43	43.1	43.1	1.9	1.9	109
1843	72	F	4.90139			0				1	African	Not Hispanic or Latino	1	0.65	4.9	4	37.8	37.8	149	149	97	97			113	113			0		16.9	14.7	10.47	11.85	0.2	0.02	134	140	15	13	131	181	7.35		42.8	40.3			122
1844	95	F	2.85694	Y		0				1	White	Not Hispanic or Latino	0			13	36.7		173		68		96		54		24		0		13.2		10.15		0.16		134		31		225				43
1845	106	F	9	Y		0				1	White	Not Hispanic or Latino	0			12			165		80		116		74				0		7.5		5.21		0.08		141		46		117				44.4
1846	103	F	5.38333	Y		0				1	White	Not Hispanic or Latino	0			12	36.2		116		57		82		68				0		16.3		13.69		0.39		134		86		145				26.6
1847	56	F	0.901389			0				1	White	Not Hispanic or Latino	0			6	37		158		61		83		91		20		0		11.4		8.93		0.14		133		11		240		7.39		34.9				36
1848	98	F	4.03611			0				1	White	Not Hispanic or Latino	0			11	36.4		196		61		96		47		16		0		9.3		7.07		0.1		137		50		118				37.1
1849	106	M	7.81458	Y		0				1	White	Not Hispanic or Latino	1	2.81	7.81	8	36.3	36.3	133	121	77	72	91	85	83	88	11	12	1		7.7	8.5	6.9		0.08		148	149	44	42	221	192			48.7	48.4
1850	90	M	11.8521	Y		1			1	1	White	Not Hispanic or Latino	1	2.73	11.85	6	36.3	36.8	124	107	57	66	73	76	90	137	20	29	0		22.8	22.6	18.35	22.16	0.3	0.01	141	136	14	13	92	105	7.38	7.38	39.3	34.4	1.2
1851	68	F	2.81458	Y		0				1	White	Not Hispanic or Latino	0			11	38.2		131		52		64		96				0		10.9		9.08		0.08		136		16		112				35.3
1852	74	F	1.93403			0				1	White	Not Hispanic or Latino	0			7	36.1		187		49		95		62				0	67.5	13.5		10.2		0.15		142		11		244				35.3		1.7
1853	63	F	1.67083			0				1	White	Not Hispanic or Latino	0			7	36.3		117		61		87		69		22		0	222.1	10.3		7.48		0.21		138		5		106				29.9		0.54
1854	60	F	4.65417			0				1	White	Not Hispanic or Latino	0			7	36.9		146		60		89		91				0	19.4	5.9		3.48		0.23		142		18		256				33.6		1.9
1855	84	M	1.875			0				1	White	Not Hispanic or Latino	0			14	36.8		136		43		62		77		18		0		7.3		4.28		0.06		129		61		97		7.33		37.1		1.3
1856	32	F	8.68264			0				1	American Indian/Alaskan Native	Not Hispanic or Latino	1	6.46	8.68	0	38.5	37.9	119	118	65	51	79	62	130	128	30	39	0		26.2	26.2	22.41	22.41	0.19	0.19	136	136			122	122	7.37	7.37	33.9	33.9	0.6	0.6	79
1857	79	M	4.70139			0				1	White	Not Hispanic or Latino	1	2.42	4.7	7	36.7	36.4	96	102	51	73	61	79	138	135	24	16	0		12.7	8	9.96	5.62	0.4	0.38	137	135	24	19	107	112	7.41	7.41	35.7	31.3	1.7
1858	80	M	3.0625	Y		0	1		1	1	White	Not Hispanic or Latino	1	1.16	3.06	10	36.7	36.7	111	111	79	79	87	87	108	108	14	14	0		10.3	10.3	9.33	9.33	0.08	0.08	131	131	12	12	128	128			37.5	37.5	2.1	2.1
1859	84	M	2	Y		0				1	White	Not Hispanic or Latino	0			9	36.4		158		112		104		76				0		6		3.7		0.2		139		24		115				36.1
1860	77	F	3.4			0				1	White	Not Hispanic or Latino	0			8	36.9		135		78		92		96		12		0	148.7	12.6		10.06		0.21		141		12		112				33.6
1861	37	M	1.78611			0				1	White	Not Hispanic or Latino	0			4	36.3		133		70		91		93		18		0		13		7.48		0.17		142		18		105		7.35		49.2		1.04
1862	61	M	9.47986	Y	1	1			1	1	White	Not Hispanic or Latino	1	9.48	9.48	14	37.7	37.7	101	101	56	56	67	67	120	120	15	15	0		12.4	12.4	11.43	11.43	0.09	0.09	132	132	14	14	67	67	7.29	7.29	38.3	38.3	1.8	1.8	40
1863	72	F	5.76875			0				1	White	Not Hispanic or Latino	1	0.81	5.77	6	36.6	36.6	107	107	68	68	78	78	73	73	19	19	0		10.4	10.4	6.15	6.15	0.28	0.28	142	142	11	11	84	84			33.7	33.7	0.86	0.86
1864	65	F	11.4771			0				1	White	Not Hispanic or Latino	1	2.61	11.48	3	36.5	36.5	153	153	92	92	107	107	54	54	23	23	1	9.4	11.3	11.3	8.54	8.54	0.23	0.23	139	139	12	12	183	183	7.21	7.21	41.3	41.3	1.3	1.3	256
1865	94	F	12.9521	Y		0		1	1	1	White	Not Hispanic or Latino	1	5.89	12.95	9	37	36.799	144	110	90	45		58	80	106		20	0		11.9	13.9	8.51	12.96	0.27	0.07	141	136	15	21	140	131	7.36	7.32	41.1	36.1	3.2		70
1866	61	F	1.95417			0				1	Black or African American	Not Hispanic or Latino	0			4	37.3		131		75		89		103		18		0		8.9		5.41		0.16		139		8		139		7.33		43				18
1867	82	M	5.76944	Y		0				1	White	Not Hispanic or Latino	1	0.94	5.77	6	36.2	36.2	97	97	56	56	65	65	90	90	8	8	0		19.5	19.5	16.72	16.72	0.36	0.36	133	133	35	35	132	149			35.9	35.9	1.1	1.1
1868	66	M	9.26458	Y		0				1	Asian Laotian	Not Hispanic or Latino	0			5	36.7		135		92		102		91				0		7		5.48		0.11		120		7		112		7.38		28.4		1.6
1869	101	M	2.08403	Y		0				1	White	Not Hispanic or Latino	0			7	36.5		149		70		96		85				0		12.8		8.89		0.07		143		20		121				39.8
1870	93	M	9.15694	Y		0				1	White	Not Hispanic or Latino	1	2.42	9.16	7	37	36.9	101	117	44	61	88	72	54	81	21	21	0		9.9	9.8	7.8	7.98	0.36	0.16	135	136	14	16	139	149	7.41	7.39	32.5	30.8	1.5		66
1871	67	M	0.958333			0				1	White	Not Hispanic or Latino	0			4	37.3		121		84		93		135		18		0		9.3		6.09		0.16		139		17		135				39.4
1872	78	F	2.42917			0				1	White	Not Hispanic or Latino	0			4	36.8		134		81		99		93		24		0		10.7		8.02		0.21		118		9		124				30.9
1873	64	M	6.88056	Y		0				1	White	Not Hispanic or Latino	0			5	36.7		114		93		98		95		16		0		14		10.91		0.07		138		13		183				34.3		1.4
1874	80	M	3.72569	Y		0				1	White	Not Hispanic or Latino	0			5	38.2		155		100		107		109				0		8.2		6.31		0.16		132		17		125				41.3		1.4
1875	77	M	8.96667	Y	1	1			1	1	White	Not Hispanic or Latino	1	2.79	8.97	9	36.8	36.8	103	103	57	57	66	66	120	120	33	33	0		14.6	12.8	11.1	10.62	0.12		138	137	66	67	114	77	7.23	7.23	31.1	22.4	1.23	1.4	84
1876	64	F	1.01667			0				1	White	Not Hispanic or Latino	0			4	36.8		115		57		68		92		18		0		22.4		9.3		0.52		137		8		101				38.2
1877	80	M	1.62986			0				1	White	Not Hispanic or Latino	1	0.551389	1.62986	11	37.2	36.8	191	172	76	63	114	99	94	75	24	22	0		13		10.26		0.12		130		17		270	169			42.4		2.5
1878	79	F	4.22847	Y		0				1	White	Not Hispanic or Latino	0			7	36.2		111		64		82		80		24		0	6.6	8.2		5.87		0.06		129		15		108		7.52		33.3		1.2		53
1879	93	F	2.91458	Y		0				1	White	Not Hispanic or Latino	0			13	36.4		128		100		109		104				0		13.5		11.78		0.09		137		23		116				32.6		2.3
1880	84	M	1.24306	Y		0				1	White	Not Hispanic or Latino	0			9	36.8		183		78		103		75		20		0		15.6		12.07		0.22		138		23		86		7.36		36.8		1.8
1881	95	F	3.98403			0				1	White	Not Hispanic or Latino	0			9	36.8		138		52		70		57		18		0		8.5		6.32		0.1		133		25		124				33.6		1.8
1882	89	F	3.53889			0				1	White	Choose Not to Disclose	0			7	36.8		158		91		113		80				0		8.3		6.13		0.21		137		16		106				37.9
1883	56	F	8.95139	Y		0				1	White	Not Hispanic or Latino	1	1.77	8.95	7	38.2	38.2	156	156	126	126	134	134	60	60	22	22	0	14.3	8.6	8.6	7.24	7.24	0.07	0.07	134	134	20	20	210	210	7.2	7.2	32.9	32.9	1.7	1.7	54
1884	79	F	3.74236			0				1	White	Not Hispanic or Latino	1	1.69	3.74	10	37	37	107	107	57	57	69	69	124	124	28	28	0		14.4	14.4	11.42	11.42	1.42	1.42	136	136	62	62	116	116	7.27	7.27	27.3	27.3	0.7	0.7	91
1885	50	M	28.4896			0				1	White	Not Hispanic or Latino	1	13.49	28.49	3	36.3	36.3	88	88	36	36	49	49	115	115	33	33	1		15.7	12.6	7.37	7.37	0.19	0.19	133	140	26	27	401	401	7.11	7.27	42.8	40.6	1.4	1.4	190
1886	92	F	1.83333	Y		1			1	1	White	Not Hispanic or Latino	0			9	36.4		142		69		85		78				0		9.8		6.84		0.09		130		17		98		7.29		37				30
1887	78	F	8.62847	Y		0				1	Asian Cambodian	Not Hispanic or Latino	1	0.71	8.63	11	36.6	36.6	160	160	62	62	87	87	96	96	24	24	0	82.9	25.2	19.1	15.53	15.53	0.06	0.06	140	140	38	38	166	166	7.39	7.39	27	28.2	2.5	2.5	48
1888	71	F	14.2493	Y		0				1	White	Not Hispanic or Latino	1	1.56	14.25	5	36.5	36.1	102	93	52	41	59	53	60	65		13	0		8.5	6.8	6.11	4.65	0.09	0.13	138	139	15	12	140	106	7.35	7.35	34.5	28.6	0.7	1.3	46
1889	74	M	1.38889			0				1	White	Not Hispanic or Latino	0			11	36.8		128		77		89		83		24		0		13.1		9.74		0.05		132		15		333				40.5
1890	84	F	3.59028			0				1	White	Not Hispanic or Latino	0			5	36.6		174		96		122		101				1		17.7		14.21		0.14		138		10		136				38.2
1891	81	F	5.8			0				1	White	Not Hispanic or Latino	0			8	36.6		135		83		93		100		0		0		9.1		8.01		0.09		140		11		100				30
1892	63	F	5.13958			0				1	White	Not Hispanic or Latino	1	0.797222	5.13958	5	36.8	36.6	95	132	70	83	78	97	120	122	24	24	0		10.4	6.4	8.33		0.06		137	140	12	12	147	192			43.4	39	4.1
1893	86	M	9.43472	Y		0				1	White	Not Hispanic or Latino	1	7.63	9.43	13	36.8	36.8	122	132	84	95	102	102	117	117	20	20	1		13.9	13.9	10.72		0.31		134	134	25	25	134	134	7.38	7.38	45.5	45.5			83
1894	86	M	13.15	Y		0				1	White	Not Hispanic or Latino	1	1.31	13.15	10	36.5	37.7	144	137	76	87	93	98	68	101	0	29	0		10.1	16.7	5.61		0.36		139	141	13	17	214	196	7.45	7.53	27.6	25			193
1895	80	F	2.7875			0				1	White	Not Hispanic or Latino	0			5	36.3		136		84		101		127				0		10.4		6.73		0.13		143		16		147				38.7
1896	81	M	1.94792	Y		0		1	1	1	White	Not Hispanic or Latino	0			11	37.7		182		75		111		79				0		8.6		7.4		0.17		139		21		127				41.8		2.3
1897	97	M	3.47986	Y		0		1	1	1	White	Not Hispanic or Latino	0			15	37.5		133		58		83		103				0		16.4		14.97		0.12		139		52		147		7.37		32				33
1898	93	M	3.91528			0				1	White	Not Hispanic or Latino	0			9	36.8		123		104		109		81		24		0	117.1	13.8		11.73		0.08		134		21		128		7.41		43.4		0.9		75
1899	79	F	2.325	Y		0				1	White	Not Hispanic or Latino	1	1.26	2.33	7	37.4	37.4	115	115	82	82	87	87	103	103	35	35	0		16.7	7.1	4.62	4.62	0.07	0.07	128	130	21	17	173	93	7.33		37.2	32.3			119
1900	60	M	2.00625			0				1	White	Not Hispanic or Latino	0			3	37.9		131		72		85		118		18		0	121.2	13.8		11.2		0.06		132		15						40.8
1901	46	F	1.78403			0				1	White	Not Hispanic or Latino	0			1	36.4		152		112		121		106		16		0	45.8	7.7		5.32		0.71		137		10		109				41.3
1902	86	F	2.83681			0				1	White	Not Hispanic or Latino	0			17	37		150		76		101		92				0		8		5.83		0.5		143		32		113				31.3		0.7
1903	95	F	1.75278			0				1	White	Not Hispanic or Latino	0			10	36.9		123		67		90		91				0		18.4		15.04		0.05		133		22		230				41.7
1904	95	F	13.6243	Y		0		1	1	1	White	Not Hispanic or Latino	0			12	36.2		129		83		93		89				0	37.8	6.1		4.01		0.13		140		35		120				43		1.4
1905	99	M	4.05903	Y		1			1	1	White	Not Hispanic or Latino	0			7	36.4		128		59				66		16		0		11		8.27		0.46		140		29.7		103				36
1906	92	M	1.89236	Y		0				1	White	Not Hispanic or Latino	0			10	36.4		145		70				66				0		12		8.37		0.15		139		17		104		7.43		43.1				79
1907	85	F	8.75972			0				1	White	Not Hispanic or Latino	1	4.9	8.76	5	36.5	36.5	109	109	61	61	72	72	71	71	54	54	0		8.4	8.4	6.54	6.54	0.12	0.12	152	152	39	39	115	115	7.4	7.4	36.5	36.5			94
1908	57	M	17.766			0				1	White	Not Hispanic or Latino	1	7.81	17.77	3	37.6	37.6	130	130	62	62	78	78	78	78	18	18	0		12.4	12.4	9.27	9.27	0.06	0.06	145	145	75	75	102	102	7.28	7.28	24.8	24.8	0.6	0.6	70
1909	98	M	2.07917	Y		0				1	White	Not Hispanic or Latino	0			9	36.6		130		101		107		71		20		0		18.6		15.79		0.2		141		32		142				42
1910	73	M	9.7125			0				1	White	Not Hispanic or Latino	1	4.66319	9.7125	12	37.5	38.3	141	129	65	69	86	73	102	91	25	25	0		17.4	16.6	15.46	10.3	0.06	0.43	138	138	78	77	353	400	7.33		32.7	30.3		1.1	48
1911	78	F	6.71181	Y		0				1	White	Central American	1	1.67	6.71	7	36.1	36.1	115	140	20	117	88	122	133	139	24	23	0		24	24	18.78	18.78	0.06	0.06	141	141	14	14	183	183	7.16	7.16	47	47	2.51	2.51	119
1912	62	M	5.85			0				1	White	Not Hispanic or Latino	1	1.81	5.85	4	36.5	36.5	122	122	97	97	103	103	71	71	37	37	0		10.4	10.2	7.95	8.22	0.14	0.17	142	138	40	29	106	110	7.38		38.8	37.8	0.55	1.1	35
1913	90	M	1.65139	Y		0	1		1	1	White	Not Hispanic or Latino	0			15	37.2		107		45		60		79		22		0		13.4		9.86		0.09		142		25		192		7.42		36.1		2.2		71
1914	24	F	4.77361	Y		0				1	White	Not Hispanic or Latino	0			0	36.4		117		52		88		100				0	10.5	6.8		3.2		0.09		136		8		118				42
1915	51	M	6.35			0				1	White	Not Hispanic or Latino	1	1.35	6.35	4	36.4	36.4	105	105	55	55	69	69	108	108	20	20	0		25.2	25.2	20.72	20.72	0.07	0.07	145	145	12	12	191	191	7.3	7.3	51.2	51.2	1.5	1.5	98
1916	82	M	1.84444			0				1	White	Not Hispanic or Latino	0			5	36.9		157		95		118		104				0		10.4		8.86		0.15		134		28		104				35.2
1917	76	M	4.01736			0				1	White	Not Hispanic or Latino	0			7	37.4		190		78		115		78		14		0		10.8		9.28		0.21		139		16		220				39.7		1
1918	78	M	2.02014	Y		0				1	White	Not Hispanic or Latino	1	0.91	2.02	4	38.2	38.2	116	116	74	74	82	82	101	101	32	32	0		15.4	11.6	12.74	10.4	0.14	0.01	138	135	16	14	121	135	7.47	7.47	47.1	43.8	1.92		69
1919	71	M	12.9444	Y	1	1			1	1	White	Not Hispanic or Latino	1	12.2014	12.9444	11	36.6	36.6	159	158	92	82	122	102	95	77	19	15	0		15.6	15.6	11.6	11.52	0.13	0.49	139	142	43	34	163	184	7.39	7.36	46	37.6	1.39	1.7	77
1920	86	M	2.59097	Y		0				1	White	Not Hispanic or Latino	0			10	36.7		94		56		65		121		22		0		6.4		4.88		0.16		140		19		132				36.6		1.1
1921	71	F	0.572222			0				1	White	Not Hispanic or Latino	0			7	36.4		189		133		139		91		20		0		3		1.75		0.13		137		19		141				40.6
1922	93	M	5.74931	Y		0		1	1	1	White	Not Hispanic or Latino	0			12	36.8		172		61		88		64		20		0		9		5.22		0.74		143		30		98				31.5
1923	24	M	4.11181			0				1	White	Not Hispanic or Latino	1	2.86	4.11	0	36.9	35.8	60	112	36	65	44	76	74	77	25	25	0		5	6.1	3.31	4.73	0.06	0.03	141	141	21	21	81	81	7.16	7.16	70	70	1.14	1.14	39
1924	80	M	4.97431	Y		0				1	White	Not Hispanic or Latino	0			9	36.6		109		76		86		119		16		0		7.7		5.49		0.13		139		20		148				37.2
1925	106	F	2.80278	Y		0				1	White	Not Hispanic or Latino	0			11	36.8		160		80		90		72				0		10.2		7.84		0.07		139		10		118		7.41		39.4		0.59		54
1926	29	M	7.30972			0				1	White	Not Hispanic or Latino	1	4.45764	7.30972	0	38	38	117	117	67	67	83	83	82	82	20	20	0		14	14	11.24	11.24	0.48	0.48	141	141	9	9	93	93	7.42	7.42	41.1	41.1	1.1	1.1	80
1927	88	M	2.15972	Y		0				1	White	Not Hispanic or Latino	0			5	36.8		143		65		80		62		20		0	53	9		7.6		0.06		138		30		95				36.1		1
1928	93	M	5.2625	Y		0				1	White	Not Hispanic or Latino	0			11	36.7		159		66		89		64		12		0	29.6	10.3		7.94		0.17		139		22		89				38.1
1929	89	F	6.68958	Y		1			1	1	White	Not Hispanic or Latino	0			11	36.4		93		59		68		60		24		0		5		4.14		0.41		135		95		145		7.35		37.4				94
1930	66	M	0.880556			0				1	White	Not Hispanic or Latino	0			6	36.9		115		76		83		108		16		0	117.7	11.8		9.67		0.08		138		80		101				32.3		0.9
1931	81	M	3.72361			0				1	White	Not Hispanic or Latino	0			6	36.8		123		49		74		67				0		14.1		11.63		0.17		142		19		154				38.9		1.8
1932	95	F	1.83958	Y		0		1	1	1	White	Not Hispanic or Latino	0			17	36.8		118		54		65		80				0		6.9		5.48		0.24		137		25		113				35.3
1933	92	F	3.25833	Y		0				1	White	Not Hispanic or Latino	1	0.71	3.26	7	36.4	37.2	173	130	75	57	93	69	84	107	14	21	0		9.5	11.9	6.2		0.4		133.7	135	18	16	131	139	7.33	7.32	41.8	27.4			78
1934	99	M	1.02569	Y		0				1	White	Not Hispanic or Latino	0			6	36.5		143		63		84		64		19		0		12.2		10.08		0.12		140		17		100				35.1		1.09
1935	51	M	3.30069			0				1	African	Not Hispanic or Latino	0			7	36.8		152		104		111		110				0		10.2		4.85		0.13		137		24		259				42		0.92
1936	95	M	2.86597	Y		0				1	White	Not Hispanic or Latino	0			11	36.4		148		67		86		93				0		6.5		5.33		0.17		133		37		385		7.33		31.6		1.1		19
1937	82	F	11.8215			0				1	White	Not Hispanic or Latino	1	0.97	11.82	8	36.6	36.3	150	147	66	65	87	83	37	67	28	24	0		19.7	22.2	18.55	20.2	0.1		134	140	53	35	71	85			33.2	27.2
1938	56	M	19.1819			0				1	White	Not Hispanic or Latino	1	7.13	19.18	5	36.7	36.7	109	109	56	56	68	68	75	75	26	26	0		7.7	7.7	4.71	4.71	0.86	0.86	137	137	16	16	113	113	7.38	7.38	28.1	28.1	1.1	1.1	62
1939	29	M	1.99931			0				1	White	Not Hispanic or Latino	0			0	37.4		160		106		120		99		16		0		8		5.32		0.18		139		14		122		7.31		47.3		1.3		41
1940	81	M	2.18264			0				1	White	Not Hispanic or Latino	0			8	37.2		125		81		97		73				1		10.9		8		0.11		138		15		103				45.2
1941	78	F	5.89722			0				1	White	Not Hispanic or Latino	0			6	36.4		137		69		89		93				0		8.1		5.29		0.6		140		15		152		7.22		46.3		0.9		65
1942	85	F	1.97292			0				1	White	Not Hispanic or Latino	0			7	36.7		125		69		81		87		23		0	21.2	11.1		7.9		0.2		137		6		107				41.3
1943	89	M	1.29167			0				1	White	Not Hispanic or Latino	0			7	37.6		109		49		63		72				0		9.7		8.57		0.26		140		23		152				38.7
1944	95	M	2.59931			0				1	White	Not Hispanic or Latino	0			10	37.1		112		60		91		86		20		0		13.3		12.05		0.14		140		61		225		7.43		40.1		2
1945	76	M	2.97986			0				1	White	Not Hispanic or Latino	0			7	36.7		99		57		73		115		18		0		9		4.89		0.06		139		28		227		7.44		38.4				74
1946	67	M	21.4757	Y		0				1	White	Not Hispanic or Latino	1	4.4	21.48	8	35.8	35.8	128	128	69	69	80	80	96	96	31	31	0	194	9	9	8.43	8.43	0.1	0.1	131	131	64	64	134	134	7.35	7.35	28.6	28.6	1.2	1.2	94
1947	52	M	1.17431			0				1	White	Not Hispanic or Latino	0			11	37.4		168		105		126		112		26		0		12.2		8.98		0.06		141		23		160				39.6
1948	86	M	9.05833	Y		0				1	White	Not Hispanic or Latino	1	3.14	9.06	11	36.3	34.6	113	114	54	54	68	74	74	59	18	12	0		5.6	8.1	3.33		0.16		140	130	32	20	124	126	7.52	7.47	29.4	25			198
1949	65	M	3.12778	Y		0				1	White	Not Hispanic or Latino	0			8	37.1		107		58		68		83		22		0		8.9		6.99		0.21		141		20		117				39.7
1950	69	F	29.6243	Y		0				1	White	Not Hispanic or Latino	0			3	37.9		135		69		80		99		22		0		25		22.62		0.06		141		31		145				40.3		1.77
1951	72	M	1.13472			0				1	White	Not Hispanic or Latino	0			5	36.4		158		133		143		114				0		15.2		11.12		0.1		136		14		86				47.5		2.77
1952	72	F	4.06597			0				1	African American	Not Hispanic or Latino	0			12	37.2		145		65		92		115				0		10.4		7.59		0.08		139		21		260				36.1		1.6
1953	93	M	2.70139	Y		0				1	White	Not Hispanic or Latino	0			9	37.599		116		83		84		105		24		0		12.1		10.8		0.1		135		21		92				47.6
1954	60	M	12.1354			0				1	White	Not Hispanic or Latino	0			10	36.6		141		69		88		74		27		0		18.4		15.15		0.12		138		38		271				38		1.2
1955	89	M	1.91111	Y		0		1	1	1	White	Not Hispanic or Latino	0			11	36.4		145		81		90		60				0		7.8		6.04		0.09		143		25		107		7.52		35.8		1.37		57
1956	99	F	2.05556	Y		0				1	White	Not Hispanic or Latino	0			6	38.6		136		63		87						0		6.9		4.92		0.25		139		31		181		7.4		32.5				67
1957	72	F	0.690278	Y		0				1	White	Not Hispanic or Latino	0			12	37.3		146		54				100				0		4.8		5.23		0.18		140		28		147				36.4
1958	87	M	3.57708	Y		0				1	White	Not Hispanic or Latino	1	0.77	3.58	7	38.9	38.9	135	135	68	68	80	80	110	110	27	27	1		11.6	11.6	10.29	10.29	0.07	0.07	136	136	22	22	93	93	7.4	7.4	40.8	40.8	0.59	0.9	99
1959	90	F	1.50556			0				1	White	Not Hispanic or Latino	0			6	36.8		122		61		76		80		16		0		11.2		7.61		0.14		137		26		90				29.2		1.3
1960	97	M	5.81458	Y		0				1	White	Not Hispanic or Latino	1	5.04	5.81	18	36.7	36.7	150	150	89	89	102	102	97	106	10	15	0		7.8	7.8	6.3	5.74	0.1	0.28	141	140	13	15	109	147			22.8	23.6	1.14
1961	63	M	0.857639			0				1	White	Not Hispanic or Latino	0			3	37.4		146		95		112		112				0		9.7		6.96		0.07		140		17.4		143				47.9		1.7
1962	60	F	6.19861			0				1	Other	Not Hispanic or Latino	1	1.89	6.2	4	36.8	36.8	83	83	49	49	57	57	85	85	27	27	0		18.8	20.8	14.24	17.18	0.1	0.03	137	134	20	18	256	159	7.32	7.33	40.3	35.3	2.25	1.44	43
1963	82	F	1.26528			0				1	White	Not Hispanic or Latino	0			12	36.6		130		45		64		72		16		0		9.3		6.61		0.19		141		18		385				36.9
1964	78	M	1.75278			0				1	White	Not Hispanic or Latino	0			5	36.8		127		69		93		76		16		0		7.3		4.33		0.31		133		19		91		7.44		39.1		1.1		27
1965	75	M	4.26736			0				1	White	Not Hispanic or Latino	1	3.76111	4.26736	6	36.5	36.4	152	125	85	65	131	84	77	84	20	20	0		14	19.7	9.94	16.22	0.15	0.01	120	118	15	20	112	154			36.1	36.2
1966	47	F	19.7076	Y		0		1	1	1	White	Not Hispanic or Latino	1	5.81	19.71	13	35.7	35.7	90	90	39	39	51	51	89	89	19	19	0		13.7	12.3	12.12	7.58	0.09	0.12	128	127	79	79	56	83	7.27	7.31	28.6	25.1	1.52	1.3	51
1967	73	M	4.65417			0				1	White	Not Hispanic or Latino	1	2.59	4.65	4	37.2	37.2	161	127	88	66	102	90	90	88	0	22	0		9.1	9.1	7.64		0.09		137	137	27	18	127	127	7.43	7.43	26	26	1.2	1.2	145
1968	62	M	6.09236			0				1	White	Not Hispanic or Latino	1	3.38	6.09	9	36.4	36.4	134	134	99	99	108	108	114	114	26	26	1		3	4.9	1.72	3.88	0.06	0.03	139	132	24	22	173	194	7.37	7.37	45	43	1.5	1.5	55
1969	92	F	1.72778			0				1	White	Not Hispanic or Latino	0			6	36.9		159		66		89		77		18		0		9.1		5.07		0.57		140		19		97				38.4
1970	70	F	6.56528			0				1	White	Not Hispanic or Latino	1	0.84	6.57	8	37.7	39.4	133	180	56	62	71	94	60	87	28	24	0		8.1	7.8	6.59	6.11	0.06	0.09	134	135	25	15	82	130	7.44	7.44	31.5	28.6	1.3	0.9	67
1971	68	M	9.22917	Y		0				1	White	Not Hispanic or Latino	1	5.11	9.23	6	35.7	35.7	132	132	64	64	78	78	103	103	19	19	1		12	12	6.91	4.29	0.12	0.23	141	141	20	20	212	212	7.06	7.06	44.2	44.2	1	1	42
1972	56	F	14.7375	Y		0				1	White	Not Hispanic or Latino	1	3.63	14.74	4	37.2	37.2	104	104	55	55	66	66	94	94	26	26	0		11.1	11.1	7.9	7.9	0.18	0.18	142	142	12	12	84	84	7.32	7.32	29.6	29.6	0.6	0.6	77
1973	44	M	5.54028			0				1	White	Not Hispanic or Latino	1	0.79	5.54	4	36.9	37	134	156	90	88	100	104	80	117		23	0		7	14.8	4.13	10.88	0.11	0.4	136	136	9	10	93	132	7.47	7.44	35.8	36	1.5	1.4	68
1974	89	M	6.10486			0				1	White	Not Hispanic or Latino	0			12	36.4		122		71		81		69		36		0		11.7		9.47		0.11		139		17		83		7.51		28.7		1.62		135
1975	92	F	5.94306			0				1	White	Not Hispanic or Latino	1	1.84	5.94	8	36.5	36.5	100	100	60	60	64	64	100	100	9	9	0		14.5	14.5	13.1	13.1	0.13	0.13	135	135	40	40	86	86	7.23	7.23	30	30	0.9	0.9	134
1976	83	F	11.584	Y		0		1	1	1	Black or African American	Not Hispanic or Latino	0			7	37.2		143		78		94		85				1		9.6		7.87		0.07		135		12		173		7.4		38		4		86
1977	57	F	0.933333			0				1	White	Not Hispanic or Latino	0			3	36.6		120		81		75		95		20		0	11	6.6		4.27		0.07		140		10		97				37.7
1978	73	M	3.04028	Y		0		1	1	1	White	Not Hispanic or Latino	1	0.97	3.04	6	36.7	36.7	99	99	72	72	79	79	101	101	26	26	0		17.1	12.1	14.04	10.49	0.28		138	139	24	23	105	125	7.37	7.37	41.7	35.1	1.9		79
1979	68	M	5.87639	Y		0				1	White	Not Hispanic or Latino	0			6	37		134		70		102		90				0	142.6	14.1		9.97		0.09		131		6		79				44.3		0.79
1980	69	F	35.8028	Y		0		1	1	1	White	Not Hispanic or Latino	1	6.97	35.8	9	38.9	38.9	111	111	57	57	70	70	89	89	0	0	0		10.3	10.3	4.39	4.39	0.3	0.3	137	137	7	7	100	100	7.43	7.43	35.6	35.6	1.2	1.2	60
1981	85	F	5.68889	Y		0		1	1	1	White	Not Hispanic or Latino	0			13	36.5		99		34		42		86				1		6.6		4.25		0.1		138		31		138				40.2		1.25
1982	80	F	6.78403			0				1	White	Not Hispanic or Latino	1	0.439583	0.629861	8	36.8	37.4	109	99	64	49	79	64	83	83	22	26	0		23.9	23.9	21.65	21.65	0.02		131	127	43	49	189	99	7.42	7.42	31.7	31.7	1.6	1.7	61
1983	77	M	9.67778	Y		1			1	1	White	Not Hispanic or Latino	1	0.81	9.68	9	37.8	37.8	107	107	63	63	71	71	71	71	15	15	0		16	13.7	13.65	11.32	0.01	0.03	141	141	20	24	102	71	7.51		34.6	37.1	1.9		82
1984	67	M	10.2132	Y	1	1			1	1	White	Not Hispanic or Latino	1	9.24792	10.2132	4	36.2	36.3	130	117	74	58	81	80	80	80	19	17	0		4.7	6.9	3.73	6.2	0.01	0.01	117	130	13	17	84	121	7.34	7.37	46.2	50.5	1.6	1.6	66
1985	90	F	2.07014	Y		0				1	White	Not Hispanic or Latino	0			9	36.4		118		45		62		102				0		17.1		14.83		0.02		137		19		123				36.8		1
1986	81	M	11.975			0				1	White	Not Hispanic or Latino	1	4.64	11.98	8	37.2	37	120	138	100	75	105	86	110	137	47	47	0	127.1	11.8	7	9.63	5.97	0.02	0.01	140	137	19	23	134	167	7.35	7.43	36	33.8	3	0.6	23
1987	99	M	7.21736	Y		0				1	White	Not Hispanic or Latino	0			13	36.6		124		58				73				0		10.8		9.13		0.02		139		47		281				26
1988	96	M	8.99444			0				1	White	Not Hispanic or Latino	0			11	36.5		126		40		63		75		16		0		11.7		10.76		0.01		138		20		194		7.28		33		2.93		34
1989	79	M	1.98194	Y		0				1	White	Not Hispanic or Latino	0			6	36.6		140		81		113		80		14		0		10.2		8.03		0.03		140		17		118				40.7
1990	81	M	6.86528			0				1	White	Not Hispanic or Latino	1	0.06	6.87	9	36.6	35.9	127	114	79	69	92	85	61	73	0	12	0		13.5		9.63		0.03		148		26		85				40.3
1991	61	F	2.16458	Y		0				1	White	Not Hispanic or Latino	1	1.17	2.16	4	35	35	121	121	72	72	83	83	105	105	28	28	0		12.4	12.4	9.93	9.93	0.01	0.01	142	142	14	14	100	100	7.167	7.28	40.8	40.8	0.8	0.8	57
1992	95	F	2.19792			0				1	White	Not Hispanic or Latino	0			6	36.3		107		46				88				0		33.3		32.18		0.03		136		21		168				40.9		2.1
1993	53	M	1.76389	Y		0				1	White	Not Hispanic or Latino	1	0.76	1.76	2	37.2	37.2	176	176	90	90	113	113	130	130	25	25	0		12.1	12.1	9.91	9.91	0.03	0.03	133	133	7	7	127	127	7.45	7.45	40.6	40.6	5.2	5.2	77
1994	86	F	3.90417	Y		0				1	Asian Pakistani	Not Hispanic or Latino	0			14	36.3		132		58		79		89		26		0		13.4		11.6		0.03		134		27		163		7.39		37.4		0.9		22
1995	70	M	8.14444			0				1	Black or African American	Not Hispanic or Latino	0			6	36.8		111		78		82		95				0		6.4		5.47		0.02		134		12		64				41.1
1996	79	F	0.563889			0				1	Hispanic or Latino	Other Spanish culture of origin regardless of race (except Spain)	0			5	36.8		159		78		100		81				0		18.3		16.14		0.04		139		19		131				38.9		2.5
1997	66	M	3.28125	Y		0				1	White	Not Hispanic or Latino	0			5	37.6		94		60		63		91		32		0		17.7		16.43		0.01		137		19		84				36.6		1.4
1998	90	M	1.17917	Y		0				1	White	Not Hispanic or Latino	0			19	36.8		112		60				95				0		10.3		8.6		0.01		137		49		130				29
1999	59	F	5.77222			0				1	White	Not Hispanic or Latino	1	4.73	5.77	8	37.9	37.9	139	139	81	81	93	93	76	76	20	20	0		11.7	11.7	9.43	9.43	0.04	0.04	132	132	42	42	252	252	7.32	7.32	26.7	26.7	1.4	1.4	74
[truncated: 1,286 more rows]
[truncated: 31 more columns]
